# Supplementary material for: Quantitative Trait Loci Mapping and Development of KASP Marker Smut Screening Assay Using High-Density Genetic Map and Bulked Segregant RNA Sequencing in Sugarcane (Saccharum spp.)
Source: Front Plant Sci. 2022 Jan 5;12:796189. doi: 10.3389/fpls.2021.796189 (PMC8766830; doi:10.3389/fpls.2021.796189)
Supplement: Supplementary file 1 [file Table_1.XLSX]

## Sheet: S1
Table S1 SSR primers screened for genotyping.
Genomic SSR primers				EST-SSR primers
Primer	Forward sequence (5’-3’)	Reverse sequence (5’-3’)		Primer	Forward sequence (5’-3’)	Reverse sequence (5’-3’)
mSSCIR1	CTTGTGGATTGGATTGGAT	AGGAAATGGATTGCTCAGG		EST1-5	AGGCGGGACCGAACAA	GACCTCATCTGCCGGACTG
mSSCIR8	ACCAGCACACGGAAACGGAAC	ATGCGCAGGGATAGGATAGGAG		EST2-23	CACCAACCCTAGATCCACCC	ACGGCCCGAGGCAAGT
mSSCIR14	GATTGTTTTTCCCCCACTA	CACCTTGTTCTTGCTTTACTC		EST4-14	CAGTAGCAGCAACAGTAGTAAC	TGCTACTACCAACCTCGTC
mSSCIR17	AGCATAGTTTTTGTGGAC	AGTTCTTTTCGTTCTCTGG		EST4-6	CGAATGGCAGGAACGA	CGCCAGTTGAGGGAGA
mSSCIR25	CACGCACTCCACTCACACC	TTGCCGTTGCCTGCTCT		EST4-3	GGCTTCCAGATTTCCTCTACTT	GCAACGCAGCATTTCCA
mSSCIR28	CCGCATCTCTTTGTTTTG	GGTGGTGATGAGTCGTGA		EST1-12	TGCGAGCTGCGATGGA	GGTTGGGACCTGGGTTG
mSSCIR32	CACAAACATCCCTCAACT	ATTCTTGCATTAAACCTCTC		EST1-15	CCAAACCCAAGGCTCA	ATGCGACTAAAGGTTGAAGA
mSSCIR35	CTCACTCAAGAAGCCACAT	CCATCAGCCAGCAGTCTCT		EST1-18	CATAACCACTTGGACCACC	CCGTTGACCTGCGAAT
mSSCIR36	CAACAATAACTTAACTGGTA	CTGTCCTTTTTATTCTCTTT		EST1-19	GAAGTTGATGCCAGATGGG	TCCCTTCCTGCCAACTCT
mSSCIR52	ACAAGGGAAGACAAATCAG	ACCAAACCACAAAGCAAA		EST1-21	CTCGGCGTCACCGTCAT	GAGGGCTTCTCATCATCACTAG
mSSCIR53	TGGTCTACTGAAGTTCGTG	TGCTTCTAAGTCAACCAAA		EST1-24	ATGGAGGAGGCAAAGAGA	AATGCGAACAAACAGACG
mSSCIR60	GGCTGCTGGCTGGGTTG	CATCATTCCGCCTGTCATTG		EST1-26	AGGCAAGAACCCCAAGC	ATTCCACAACCAAAACCC
mSSCIR77	CAAAAGCTGAAATGGTCTC	TTGCCACGAAAGATAAAAC		EST2-7	CATTGCTACTCGCATTCACC	ACCACCAACAGCCTTCTCAT
SMC1814LA	GGTTGACGATGAGAAGGACGTG	CACCCACATAGTGCCCAACG		EST2-10	CAGGACTCGCTTCTCCG	CATCATCTTCTTCGGCAAC
SMC1120HA	TTCGTAGCATCCCTGTTCG	CATGGGACAGAGATTACAAGGC		EST2-13	AAGCATAATCAGGCAAAGG	GCCAACTCCGTCTCCAC
SMC569CS	GCGATGGTTCCTATGCAACTT	TTCGTGGCTGAGATTCACACTA		EST2-15	ACGAGTAGGAGTAGGACGACG	CCCATAGCCTGCCTGATAG
SMC36BUQ	GGGTTTCATCTCTAGCCTACC	TCAGTAGCAGAGTCAGACGCTT		EST2-18	CTGAGAACGAAATGGGTG	CCACCTTGCTTGGGAC
SMC336BS	ATTCTAGTGCCAATCCATCTCA	CATGCCAACTTCCAAACAGAC		EST2-20	ATAAGATCCGTGGTAGGGTAA	AGGGACGAAGGGAGTGC
SMC286CS	TCAAATGGGACCTTATTGGAG	TCCCTCGATCTCCGTTGTT		EST2-21	GCGGAGGAGGGAGGACAA	ATGAGTAGCGACTGTGCGAGTG
SMC22DUQ	CCATTCGACGAAAGCGTCCT	CAAGCGTTGTGCTGCCGAGT		EST2-32	GCGTAACATCTTCTTGCTG	CGTTGTCGTCCCCACT
SMC1825LA	CACGTCCTTCCGCCTTGA	TCATCGTTCGTCGCACTG		EST2-34	GCCGCACATCCGTTGG	GAGGAAGAGGAGTTCGAGGG
SMC21SA	CGTGAGCTTGGGTAGCTG	AAACATTCCCCATTGCTATC		EST3-3	ACCGAGTGGAGTAGTAGGC	GGGTTGGAAGGAGGAAG
SMC75SA	GCGTGGACTAACAAGTTGTAGTA	GACTTCGGATACCTCTCAGTCA		EST2-19	CGTGCTGGAACCGTAA	GCCGCAGAAACAATCA
				EST4-17	CCCTCGAACTCCTCTTCCTC	AGGGGTTAGAATAGAACCCATG

## Sheet: S2
Table S2 Progeny with extremely high resistance and susceptibility
resistant pool	susceptible pool
114	32
112	44
9	50
10-37	10-69
157	10-89
24	172
117	10-15
138	10-47
	53

## Sheet: S3
Table S3 Disease incidence for parents and control varieties
Variety	Disease incidence (%)				Average incidence (%)
	Year 1	Year 2	Year 3	Year 4
GT21	48.3	37.5	37.5	57.9	45.3
ROC25	6.25	0	0	6.25	1.6
NCo376	58.3	20	23.8	26.7	32.2
F134	36.4	12.5	57.1	22.2	32.1
NCo310	0	0	0	0	0

## Sheet: S4
Table S4 Statistic of the segregation patterns for SLAF markers.
Pattern	Marker number	Percentage (%)
ab×cd	46	0.56
ef×eg	558	6.85
hk×hk	311	3.82
lm×ll	3895	47.8
nn×np	3339	40.97
Total	8149	100

## Sheet: S5
Table S5 Sequencing depth of assigned SLAF makers in the parents and progeny.
Sample	Marker number	Sequencing depth	Average depth
Female parent (GT21)	3068	162634	53.01X
Male parent (ROC25)	3068	371614	121.13X
Average of progeny	2755	48825	17.72X

## Sheet: S6
Table S6 QTLs identified from one year.
Year	QTL	Linkage group	Map position		Marker number	LOD	PVE (%)a
			Start (cM)	End (cM)
1	qSR1-3	1	235.586	235.586	1	5.03	67.2
1	qSR33	33	28.988	28.988	1	3.09	10
1	qSR51-2	51	147.543	152.6	2	3.03~3.43	64.9~65.5
1	qSR59-2	59	105.827	113.749	35	3.26~5.41	7.7~21.8
2	qSR23-2	23	19.979	19.979	1	3.48	38.9
2	qSR23-3	23	25.059	36.005	4	3.04~4.37	18.2~35.5
2	qSR59-3	59	54.127	54.127	1	3.24	10.9
2	qSR60	60	104.142	104.347	2	3.2	14.9
3	qSR44	44	65.532	65.532	1	9.51	77.9
3	qSR51-3	51	156.752	156.752	1	9.64	77.5
4	qSR49	49	44.626	58.078	3	9.82~13.08	77.8~78.6

## Sheet: S7
Table S7 Alignment analysis of markers between the map of modern sugarcane cultivars and the genome of S. spontaneum and sorghum respectively.
Marker ID	Linkage group	Map position (cM)	S. spontaneum			Sorghum
			Chromosome No.	Physical position (bp)		Chromosome No.	Physical position (bp)
Marker100241	60	95.735	Chr5B	43035976		-	-
Marker100812	11	20.722	Chr4B	44946482		-	-
Marker100844	40	20.512	Chr8D	47733327		-	-
Marker101491	31	129.489	Chr3C	21360418		-	-
Marker101639	39	0	Chr5D	78706579		-	-
Marker10185	59	46.739	Chr6A	102682980		-	-
Marker102014	60	14.537	Chr6D	50026685		-	-
Marker102186	31	66.612	Chr3C	15921331		-	-
Marker102208	14	5.647	Chr6B	30208184		-	-
Marker102681	57	65.41	Chr2B	87141483		-	-
Marker102681	57	65.41	-	-		10	50137433
Marker102822	2	10.289	Chr1A	17379052		-	-
Marker103123	54	1.587	Chr2D	93986192		-	-
Marker103620	59	46.353	Chr6D	88117160		-	-
Marker103939	46	28.367	Chr1A	82490521		-	-
Marker103939	46	28.367	-	-		1	15053007
Marker104231	26	69.505	Chr2D	45510300		-	-
Marker104406	16	14.372	Chr5B	14953183		-	-
Marker104406	16	14.372	-	-		6	51454191
Marker104756	55	231.285	Chr1D	55677174		-	-
Marker104901	25	34.141	Chr6B	35435497		-	-
Marker104931	31	35.118	Chr3D	2474466		-	-
Marker105024	56	81.273	Chr2D	44350942		-	-
Marker105557	33	41.966	Chr1C	9244071		-	-
Marker106002	59	21.173	Chr6D	87275599		-	-
Marker106025	11	38.59	Chr4B	48171782		-	-
Marker106025	11	38.59	-	-		5	34143958
Marker106325	55	214.699	Chr6C	30931496		-	-
Marker106577	59	58.497	Chr6A	66075495		-	-
Marker106594	28	118.02	Chr3B	2250418		-	-
Marker106704	38	86.3	Chr8A	52365805		-	-
Marker106775	52	123.26	Chr2A	5335161		-	-
Marker106775	52	123.26	-	-		2	75603540
Marker106869	48	16.175	Chr2D	81860484		-	-
Marker107142	29	49.505	Chr2A	20108177		-	-
Marker107461	57	26.193	Chr2C	62954461		-	-
Marker107586	59	41.801	Chr6C	61780309		-	-
Marker107914	52	156.266	Chr5B	74116802		-	-
Marker107942	39	27.792	Chr5C	81018114		-	-
Marker108131	21	34.638	Chr6C	83859506		-	-
Marker108278	33	93.343	Chr1B	29674509		-	-
Marker108413	31	87.276	Chr3B	10448830		-	-
Marker108599	59	32.415	Chr6C	68939561		-	-
Marker108696	41	82.097	Chr2A	105893441		-	-
Marker108696	41	82.097	-	-		3	71480464
Marker108827	14	65.951	Chr4C	24094836		-	-
Marker109058	58	1.587	Chr5A	64576945		-	-
Marker109748	43	64.679	Chr1C	93952848		-	-
Marker110018	5	2.971	Chr5A	50016702		-	-
Marker110067	11	7.879	Chr4A	33242089		-	-
Marker110344	60	73.992	Chr5D	59094031		-	-
Marker11061	12	5.093	Chr4C	5038716		-	-
Marker110636	59	0.577	Chr6D	57438086		-	-
Marker111294	60	88.665	Chr5A	50281395		-	-
Marker111294	60	88.665	-	-		3	44528654
Marker111574	38	70.032	Chr8B	51351308		-	-
Marker112055	5	7.71	Chr5C	41151193		-	-
Marker112575	60	71.223	Chr5B	74197651		-	-
Marker112720	60	83.148	Chr5D	35015566		-	-
Marker112720	60	83.148	-	-		6	44865013
Marker112772	51	115.106	Chr1C	24980181		-	-
Marker112772	51	115.106	-	-		3	70545841
Marker112782	45	1.033	Chr1B	110284425		-	-
Marker112857	60	72.969	Chr5B	71345911		-	-
Marker113004	18	14.871	Chr5C	9506370		-	-
Marker113695	6	23.407	Chr5C	55690551		-	-
Marker113908	3	16.006	Chr6C	5137680		-	-
Marker114131	48	18.233	Chr2D	79170951		-	-
Marker114131	48	18.233	-	-		2	3103523
Marker114259	59	107.073	Chr6B	71754349		-	-
Marker114341	11	90.227	Chr4A	26569241		-	-
Marker115008	39	2.674	Chr4B	42275171		-	-
Marker115008	39	2.674	-	-		5	3383808
Marker115647	55	168.052	Chr7D	35895632		-	-
Marker115921	15	49.783	Chr5A	11754070		-	-
Marker116086	59	82.369	Chr6C	24877507		-	-
Marker116643	16	0	Chr5D	10921444		-	-
Marker116643	16	0	-	-		6	56674023
Marker116813	55	334.565	Chr4A	50664800		-	-
Marker117249	2	41.676	Chr1A	23365819		-	-
Marker117249	2	41.676	-	-		1	68016060
Marker117297	27	44.434	Chr2D	49220708		-	-
Marker117484	59	55.487	Chr6B	73559074		-	-
Marker118134	38	18.637	Chr8A	39257709		-	-
Marker118597	52	22.367	Chr2A	7200134		-	-
Marker119203	60	31.47	Chr6C	74580461		-	-
Marker119203	60	31.47	-	-		5	67266345
Marker119578	11	9.039	Chr4B	32218865		-	-
Marker119578	11	9.039	-	-		4	48610766
Marker119635	11	66.933	Chr4D	64608696		-	-
Marker119643	60	116.14	Chr5A	91429068		-	-
Marker119894	33	63.172	Chr1D	6196134		-	-
Marker119894	33	63.172	-	-		1	77894436
Marker12015	24	5.774	Chr5D	62963744		-	-
Marker121286	16	10.16	Chr7A	39193448		-	-
Marker121566	57	18.089	Chr2D	49002935		-	-
Marker121733	60	33.847	Chr6B	66370873		-	-
Marker121754	52	4.915	Chr2C	27253261		-	-
Marker123008	55	343.217	Chr7D	68049376		-	-
Marker123091	59	38.688	Chr2C	66603252		-	-
Marker123317	33	28.543	Chr1A	12400210		-	-
Marker123691	59	18.873	Chr6B	86784291		-	-
Marker123856	29	61.413	Chr2D	108270480		-	-
Marker123856	29	61.413	-	-		9	55113884
Marker124347	27	43.752	Chr2D	41645662		-	-
Marker124891	8	69.199	Chr5A	33804334		-	-
Marker125580	24	32.767	Chr7B	38047560		-	-
Marker125622	59	36.393	Chr6A	91450062		-	-
Marker126058	60	108.42	Chr5C	43827343		-	-
Marker126082	60	0	Chr6D	61292657		-	-
Marker126198	30	122.75	Chr8C	13568035		-	-
Marker126508	25	35.934	Chr6A	51523005		-	-
Marker126508	25	35.934	Chr6A	51523760		-	-
Marker126934	36	18.556	Chr8D	35533776		-	-
Marker128093	33	48.169	Chr1C	80017		-	-
Marker128093	33	48.169	-	-		1	77425866
Marker128517	6	53.037	Chr7D	82784166		-	-
Marker128904	57	70.878	Chr2C	119256561		-	-
Marker129244	59	75.998	Chr6B	26574285		-	-
Marker129338	59	29.918	Chr1B	86404175		-	-
Marker130403	10	77.794	Chr7D	2795250		-	-
Marker130685	57	15.212	Chr2A	47078275		-	-
Marker130685	57	15.212	-	-		2	52005106
Marker131734	39	6.801	Chr5B	82291684		-	-
Marker131734	39	6.801	-	-		5	4932317
Marker131960	59	2.279	Chr6C	57813056		-	-
Marker132692	57	48.356	Chr2A	79674225		-	-
Marker132692	57	48.356	-	-		2	5154130
Marker13299	25	62.133	Chr6A	47086471		-	-
Marker133020	11	7.443	Chr4C	44991463		-	-
Marker133141	59	79.524	Chr3C	83469679		-	-
Marker133227	55	341.735	Chr7D	68814041		-	-
Marker133554	55	58.237	Chr7D	53403150		-	-
Marker133554	55	58.237	-	-		9	1156279
Marker133657	31	88.587	Chr3B	4938886		-	-
Marker133801	57	2.608	Chr2C	42212172		-	-
Marker133801	57	2.608	-	-		2	59106967
Marker133882	38	80.457	Chr3B	61401008		-	-
Marker133946	60	82.631	Chr5D	33949054		-	-
Marker133946	60	82.631	-	-		6	45571794
Marker133971	47	40.165	Chr5B	72710841		-	-
Marker134190	5	26.852	Chr5A	37342996		-	-
Marker134387	33	91.759	Chr1D	25469257		-	-
Marker134701	32	0	Chr6A	13926388		-	-
Marker135046	29	6.74	Chr2C	123365925		-	-
Marker135046	29	6.74	-	-		8	47356215
Marker135176	10	14.127	Chr5A	23589748		-	-
Marker136985	1	235.586	Chr4D	4521511		-	-
Marker136985	1	235.586	-	-		4	67341706
Marker137060	42	20.663	Chr7A	39933520		-	-
Marker137691	56	93.141	Chr7C	54308043		-	-
Marker137691	56	93.141	-	-		1	49559106
Marker138446	18	21.721	Chr5A	15509224		-	-
Marker138656	59	71.363	Chr6B	38695602		-	-
Marker138821	48	19.997	Chr6B	73042630		-	-
Marker138821	48	19.997	-	-		9	47208010
Marker139001	60	73.57	Chr5B	73785875		-	-
Marker139065	32	43.141	Chr6D	42992422		-	-
Marker139611	59	85.96	Chr6A	26572713		-	-
Marker139714	14	15.792	Chr4C	1885615		-	-
Marker139714	14	15.792	-	-		4	67712591
Marker139897	33	86.798	Chr1D	36917252		-	-
Marker140326	59	95.437	Chr6C	84469930		-	-
Marker140463	60	50.677	Chr5D	69618907		-	-
Marker140647	54	65.847	Chr7A	62141985		-	-
Marker140947	31	80.949	Chr3D	10376613		-	-
Marker140947	31	80.949	-	-		3	69495585
Marker141061	33	43.682	Chr1D	5345114		-	-
Marker141417	38	57.261	Chr8C	42652391		-	-
Marker141569	45	6.11	Chr1A	99537079		-	-
Marker141972	38	32.201	Chr8D	48953960		-	-
Marker142615	58	22.655	Chr5B	84744874		-	-
Marker142722	31	105.696	Chr3C	37049504		-	-
Marker142722	31	105.696	-	-		3	60659626
Marker144247	57	84.697	Chr2A	113456309		-	-
Marker144623	26	111.164	Chr3B	35426315		-	-
Marker145185	42	0	Chr7B	25135526		-	-
Marker145810	11	27.823	Chr4B	29471299		-	-
Marker146377	55	370.253	Chr7A	63902166		-	-
Marker146377	55	370.253	-	-		10	1217437
Marker14672	45	1.895	Chr1A	105573702		-	-
Marker147261	38	21.56	Chr8A	61040414		-	-
Marker148311	34	34.369	Chr1C	21791266		-	-
Marker148425	1	158.187	Chr4C	24962035		-	-
Marker149542	11	9.039	Chr4D	39910227		-	-
Marker150110	28	185.719	Chr3C	3923674		-	-
Marker150363	11	17.633	Chr4B	47679729		-	-
Marker150430	31	41.177	Chr3C	5964570		-	-
Marker151578	33	118.779	Chr1A	9905979		-	-
Marker151798	17	2.538	Chr5D	13416286		-	-
Marker152234	26	5.172	Chr2B	14635537		-	-
Marker152496	34	45.633	Chr1C	20159035		-	-
Marker152868	38	17.179	Chr8B	48453138		-	-
Marker153059	47	45.141	Chr3B	53840005		-	-
Marker153291	59	33.924	Chr6C	73498305		-	-
Marker153653	59	80.166	Chr6A	30597729		-	-
Marker153733	57	71.615	Chr2A	99417000		-	-
Marker153837	32	15.431	Chr2B	77499788		-	-
Marker154524	59	109.281	Chr3D	58344171		-	-
Marker154577	38	57.372	Chr8A	44387094		-	-
Marker155026	15	29.843	Chr1B	1650352		-	-
Marker155411	25	61.3	Chr6A	64314494		-	-
Marker156049	31	90.777	Chr3B	10967435		-	-
Marker156049	31	90.777	-	-		3	70254844
Marker156158	29	1.958	Chr2C	123340201		-	-
Marker156180	36	61.218	Chr8D	61220186		-	-
Marker156993	20	133.242	Chr1D	576162		-	-
Marker157190	59	82.307	Chr1D	7938486		-	-
Marker157319	35	130.708	Chr1B	90365173		-	-
Marker157419	33	53.851	Chr1C	1869683		-	-
Marker157671	55	399.083	Chr7D	52082484		-	-
Marker157671	55	399.083	-	-		9	1812140
Marker157740	60	87.567	Chr5C	20938496		-	-
Marker157788	15	46.834	Chr5C	290869		-	-
Marker158061	33	67.285	Chr1C	14600855		-	-
Marker158098	18	10.138	Chr5D	9711197		-	-
Marker158098	18	10.138	-	-		6	57206594
Marker158119	11	78.893	Chr4C	34401952		-	-
Marker159041	25	20.742	Chr6A	34946965		-	-
Marker159373	55	230.716	Chr8B	25084767		-	-
Marker159373	55	230.716	-	-		4	47419745
Marker159380	60	25.981	Chr6C	78029119		-	-
Marker159637	36	30.474	Chr8D	19853350		-	-
Marker159637	36	30.474	-	-		10	50388736
Marker15969	17	97.021	Chr5B	7080982		-	-
Marker160106	51	170.966	Chr1C	87506916		-	-
Marker160106	51	170.966	-	-		1	11158035
Marker160209	40	21.293	Chr1B	60866028		-	-
Marker160659	57	70.118	Chr2B	95214123		-	-
Marker160892	34	22.986	Chr1D	1878016		-	-
Marker160892	34	22.986	-	-		5	70923649
Marker161766	59	106.167	Chr6C	73835466		-	-
Marker165036	33	15.656	Chr1A	17276727		-	-
Marker165036	33	15.656	-	-		1	71623068
Marker165493	33	56.076	Chr1B	6046440		-	-
Marker166289	55	176.759	Chr7A	29143453		-	-
Marker166624	33	115.406	Chr1A	2173146		-	-
Marker167456	59	57.621	Chr6B	53625705		-	-
Marker169641	11	77.223	Chr3B	94278399		-	-
Marker169904	60	22.898	Chr6D	61294353		-	-
Marker170020	16	0.452	Chr3B	53899731		-	-
Marker172043	27	25.626	Chr2C	67694252		-	-
Marker172204	51	99.889	Chr1D	111552566		-	-
Marker172622	25	74.048	Chr6C	52826009		-	-
Marker172735	57	83.085	Chr2B	101632813		-	-
Marker172823	37	5.747	Chr8D	66780117		-	-
Marker172823	37	5.747	-	-		10	1131764
Marker172943	57	85.131	Chr2A	118105004		-	-
Marker174228	11	67.198	Chr4D	61854769		-	-
Marker174250	11	66.771	Chr4A	56689208		-	-
Marker174938	59	62.683	Chr6A	64884218		-	-
Marker174938	59	62.683	-	-		7	2511718
Marker17547	16	13.106	Chr5B	14001720		-	-
Marker176847	36	61.148	Chr8B	61661493		-	-
Marker177179	39	5.778	Chr5A	78216508		-	-
Marker177239	28	0	Chr3D	19152911		-	-
Marker177239	28	0	-	-		3	64222373
Marker177927	31	52.522	Chr3C	2356372		-	-
Marker177975	8	14.65	Chr5D	37262017		-	-
Marker177975	8	14.65	-	-		6	42508032
Marker179911	18	29.667	Chr5C	13871661		-	-
Marker180143	55	364.329	Chr7A	68883332		-	-
Marker180143	55	364.329	-	-		3	67200252
Marker18121	34	8.543	Chr1C	493330		-	-
Marker181637	17	11.599	Chr5A	9392942		-	-
Marker181885	31	81.588	Chr3B	15037594		-	-
Marker18199	41	7.658	Chr7D	60407323		-	-
Marker182174	59	82.142	Chr6D	21791943		-	-
Marker182972	19	17.588	Chr5D	18234407		-	-
Marker183882	24	61.997	Chr6A	91729192		-	-
Marker183914	11	76.271	Chr4D	50371453		-	-
Marker183919	33	43.755	Chr1B	4633862		-	-
Marker186124	31	65.148	Chr3C	26524628		-	-
Marker186188	26	89.484	Chr2C	15722472		-	-
Marker186188	26	89.484	-	-		2	72054887
Marker186228	55	302.816	Chr7B	54179414		-	-
Marker186803	34	45.114	Chr1C	96311702		-	-
Marker186861	14	58.654	Chr4D	24181266		-	-
Marker186861	14	58.654	-	-		4	56860688
Marker188808	47	1.253	Chr3B	83175252		-	-
Marker189905	49	18.395	Chr2A	86816472		-	-
Marker189909	43	123.536	Chr5A	68688851		-	-
Marker189909	43	123.536	-	-		6	4398182
Marker190419	59	37.965	Chr6A	103704092		-	-
Marker190593	59	104.417	Chr6C	62114615		-	-
Marker191425	16	0.059	Chr5A	9379609		-	-
Marker194661	33	45.348	Chr1B	2231812		-	-
Marker195047	59	72.181	Chr6C	35525516		-	-
Marker195242	4	1.053	Chr5A	51609442		-	-
Marker195839	11	7.879	Chr4B	26894391		-	-
Marker196264	26	0.258	Chr2A	8621390		-	-
Marker196388	35	90.838	Chr1A	89736969		-	-
Marker196388	35	90.838	-	-		1	10429023
Marker196527	33	106.087	Chr1D	15685705		-	-
Marker196534	32	16.783	Chr6B	22632494		-	-
Marker197349	31	87.242	Chr3D	4228238		-	-
Marker197843	11	77.423	Chr3A	18100394		-	-
Marker198045	53	9.939	Chr1C	90239300		-	-
Marker19925	19	20.827	Chr5B	8963566		-	-
Marker199376	59	90.666	Chr6A	64632595		-	-
Marker199376	59	90.666	-	-		7	2713385
Marker200483	60	51.487	Chr5B	74552690		-	-
Marker200589	43	5.878	Chr1D	102810120		-	-
Marker200716	59	105.827	Chr6B	81877331		-	-
Marker20105	36	116.553	Chr8B	62945879		-	-
Marker201624	11	7.349	Chr4B	29351405		-	-
Marker202064	46	64.664	Chr1A	87114516		-	-
Marker202687	57	68.736	Chr2B	88842868		-	-
Marker20379	36	116.141	Chr8D	66279151		-	-
Marker204531	18	4	Chr5D	23314610		-	-
Marker204664	48	0	Chr2D	80257134		-	-
Marker204972	7	13.903	Chr7C	56624666		-	-
Marker205135	55	336.919	Chr2C	3371929		-	-
Marker206827	51	207.751	Chr1D	70300078		-	-
Marker207322	59	100.526	Chr6B	77093633		-	-
Marker207709	53	11.154	Chr1C	89437807		-	-
Marker208337	55	338.287	Chr7C	61191244		-	-
Marker208507	8	10.761	Chr5D	35015170		-	-
Marker209676	59	81.118	Chr4A	17356426		-	-
Marker210042	40	10.092	Chr1B	46102037		-	-
Marker210225	57	61.129	Chr2C	105026760		-	-
Marker210264	8	53.898	Chr5B	25600567		-	-
Marker21142	19	34.239	Chr3B	95602930		-	-
Marker211708	17	5.881	Chr5A	9874721		-	-
Marker214003	33	40.967	Chr1C	15998249		-	-
Marker21431	11	29.44	Chr4C	49501083		-	-
Marker215281	31	81.605	Chr3B	555408		-	-
Marker215281	31	81.605	-	-		3	74199048
Marker217904	59	108.011	Chr6A	92619874		-	-
Marker21884	53	16.009	Chr1D	92319946		-	-
Marker220160	54	55.844	Chr7C	76709557		-	-
Marker220319	14	57.963	Chr4C	36152481		-	-
Marker220469	20	5.151	Chr3A	7425970		-	-
Marker220469	20	5.151	-	-		3	67147359
Marker22055	59	49.561	Chr4D	78497423		-	-
Marker221479	33	118.033	Chr1B	4331221		-	-
Marker221767	38	66.034	Chr8B	43329478		-	-
Marker222228	29	37.477	Chr5C	45582606		-	-
Marker222285	49	31.526	Chr2C	93575956		-	-
Marker223582	18	29.611	Chr5C	13873518		-	-
Marker22457	1	168.562	Chr4B	5284769		-	-
Marker224786	11	78.703	Chr4D	38966231		-	-
Marker225089	8	3.175	Chr5B	30770239		-	-
Marker225089	8	3.175	-	-		6	42004869
Marker226286	11	25.749	Chr4D	51110144		-	-
Marker228887	13	57.979	Chr4B	10040457		-	-
Marker230476	56	91.484	Chr2A	71503208		-	-
Marker230587	42	65.576	Chr4B	50745012		-	-
Marker231561	33	118.117	Chr1C	829653		-	-
Marker235108	55	178.478	Chr7D	27085641		-	-
Marker235260	10	64.048	Chr7A	8450757		-	-
Marker236390	14	44.803	Chr4A	20078914		-	-
Marker23643	57	60.908	Chr5A	12714290		-	-
Marker237327	59	38.994	Chr6D	87280523		-	-
Marker23976	25	33.426	Chr6D	32133265		-	-
Marker241969	59	54.238	Chr6A	74734405		-	-
Marker24219	11	31.835	Chr4B	44424836		-	-
Marker242982	41	94.694	Chr5D	63466533		-	-
Marker244874	59	37.358	Chr6C	70158383		-	-
Marker245566	55	302.939	Chr7A	48452772		-	-
Marker246671	33	119.281	Chr1D	33316191		-	-
Marker248196	59	115.302	Chr6B	58560627		-	-
Marker248984	42	65.353	Chr7B	45132082		-	-
Marker249046	17	109.387	Chr5A	2121970		-	-
Marker250361	34	27.775	Chr1D	2114656		-	-
Marker250846	15	22.41	Chr5D	2798174		-	-
Marker250846	15	22.41	-	-		6	59955593
Marker251679	59	74.814	Chr6A	46136692		-	-
Marker252302	38	40.936	Chr2D	66380353		-	-
Marker252698	26	64.688	Chr2B	9021658		-	-
Marker252698	26	64.688	-	-		2	73733150
Marker255761	55	219.438	Chr7D	36875533		-	-
Marker256677	33	62.286	Chr6A	20089275		-	-
Marker257106	60	99.294	Chr5A	45355977		-	-
Marker259579	27	8.118	Chr2A	52393131		-	-
Marker259679	34	50.848	Chr1B	2773330		-	-
Marker259679	34	50.848	-	-		1	79219454
Marker259750	59	106.594	Chr6D	74544224		-	-
Marker259750	59	106.594	-	-		6	2983503
Marker26037	59	77.753	Chr6B	33778047		-	-
Marker260893	11	70.755	Chr4A	36697336		-	-
Marker26387	4	16.646	Chr1B	54201203		-	-
Marker26728	18	9.533	Chr7B	81187040		-	-
Marker268622	59	32	Chr6D	89123967		-	-
Marker268622	59	32	-	-		5	71613695
Marker269189	52	121.056	Chr2A	5399605		-	-
Marker269189	52	121.056	-	-		2	75563234
Marker270616	10	13.798	Chr3C	63141941		-	-
Marker27108	41	2.518	Chr2B	39139466		-	-
Marker27109	40	36.635	Chr8B	58790506		-	-
Marker27370	57	7.147	Chr2C	45545322		-	-
Marker274357	26	68.147	Chr2D	3983202		-	-
Marker277787	38	58.122	Chr8A	3847867		-	-
Marker278063	27	52.66	Chr2A	31988229		-	-
Marker278063	27	52.66	-	-		2	63243932
Marker27920	7	8.693	Chr7C	62275934		-	-
Marker279758	54	0.529	Chr7B	59166442		-	-
Marker280108	2	24.563	Chr1A	25186066		-	-
Marker280108	2	24.563	-	-		8	54970986
Marker28087	11	27.382	Chr4A	38024074		-	-
Marker280898	56	75.313	Chr8A	10155417		-	-
Marker28136	33	63.137	Chr1B	95011698		-	-
Marker28183	18	24.412	Chr5A	17917003		-	-
Marker282019	51	109.215	Chr1D	106355983		-	-
Marker282019	51	109.215	-	-		1	2924367
Marker28486	59	106.753	Chr6B	86295856		-	-
Marker286587	26	69.423	Chr2A	4643214		-	-
Marker28942	56	0.524	Chr2B	42304698		-	-
Marker29222	59	48.404	Chr6A	91225433		-	-
Marker292495	54	55.312	Chr7D	74807007		-	-
Marker293954	59	71.623	Chr6C	41856734		-	-
Marker29528	60	25.979	Chr6C	85436753		-	-
Marker29528	60	25.979	-	-		5	55626100
Marker29561	57	62.437	Chr2C	88519990		-	-
Marker29593	23	121.503	Chr3C	83700374		-	-
Marker296597	24	19.115	Chr6B	61844465		-	-
Marker29661	23	25.059	Chr3B	88226462		-	-
Marker296834	31	36.683	Chr3B	19252242		-	-
Marker296834	31	36.683	-	-		3	65928328
Marker29767	42	48.899	Chr7B	19627108		-	-
Marker298115	59	31.15	Chr6D	88227401		-	-
Marker298439	53	24.95	Chr1A	106576716		-	-
Marker29905	13	15.884	Chr2C	14711066		-	-
Marker299510	55	299.847	Chr7B	51977759		-	-
Marker299727	43	11.778	Chr4A	25119890		-	-
Marker301364	10	61.226	Chr7D	7988934		-	-
Marker30178	55	350.518	Chr8A	2226436		-	-
Marker30425	42	44.435	Chr1B	56594128		-	-
Marker30576	55	7.986	Chr3A	72262783		-	-
Marker306018	59	80.662	Chr6A	27928034		-	-
Marker307334	9	101.72	Chr3A	2010868		-	-
Marker307791	59	96.967	Chr6D	61120246		-	-
Marker309577	24	37.135	Chr6C	79446180		-	-
Marker31142	44	29.269	Chr1B	77542713		-	-
Marker314445	52	34.972	Chr2D	2918281		-	-
Marker31941	57	69.758	Chr2C	90223820		-	-
Marker320604	16	15.451	Chr5D	6762604		-	-
Marker320742	32	20.982	Chr6B	38596174		-	-
Marker320742	32	20.982	-	-		7	9683527
Marker32357	59	42.521	Chr6A	102894924		-	-
Marker324519	11	76.271	Chr4D	50370712		-	-
Marker32453	51	230.647	Chr1D	71536845		-	-
Marker32477	59	94.895	Chr6C	51921105		-	-
Marker32526	3	1.061	Chr6C	4462336		-	-
Marker32526	3	1.061	-	-		7	63785765
Marker325603	59	27.256	Chr6D	63537500		-	-
Marker32751	22	123.506	Chr2D	9528371		-	-
Marker32751	22	123.506	-	-		2	71250647
Marker32778	60	98.455	Chr5B	50376729		-	-
Marker32883	11	9.932	Chr1D	74955540		-	-
Marker33186	1	167.624	Chr4B	5493527		-	-
Marker33186	1	167.624	-	-		4	64734398
Marker332473	31	37.526	Chr3B	3477252		-	-
Marker332676	59	94.895	Chr6C	50474749		-	-
Marker33300	22	124.942	Chr2C	5438690		-	-
Marker335492	45	17.685	Chr1A	109730244		-	-
Marker336392	59	80.342	Chr6B	26667087		-	-
Marker338587	39	19.75	Chr5A	85900027		-	-
Marker33906	56	50.106	Chr2D	38481853		-	-
Marker339229	57	70.471	Chr2B	99845208		-	-
Marker34398	1	166.567	Chr4B	6218840		-	-
Marker34512	18	22.15	Chr5C	12529960		-	-
Marker34744	54	9.768	Chr2A	107664646		-	-
Marker352832	59	80.166	Chr6D	30573784		-	-
Marker352832	59	80.166	-	-		7	27573019
Marker35439	60	62.506	Chr5A	87221650		-	-
Marker35439	60	62.506	-	-		5	1746897
Marker35448	60	117.015	Chr5D	75184321		-	-
Marker355575	14	50.117	Chr6B	78135890		-	-
Marker35589	34	36.518	Chr1A	11325000		-	-
Marker35827	59	30.113	Chr5C	84877286		-	-
Marker35883	59	30.132	Chr6D	90867948		-	-
Marker35976	45	11.197	Chr1B	85791467		-	-
Marker36024	39	17.053	Chr5B	87770144		-	-
Marker36185	9	103.864	Chr3A	8498152		-	-
Marker36185	9	103.864	-	-		3	66652082
Marker36349	27	51.066	Chr2D	20111818		-	-
Marker364578	52	30.341	Chr2C	7400144		-	-
Marker36507	57	84.618	Chr2D	102789021		-	-
Marker36507	57	84.618	-	-		8	53063089
Marker36516	59	106.322	Chr6A	101233946		-	-
Marker366935	26	71.249	Chr4C	68408776		-	-
Marker367099	17	101.997	Chr7B	15156192		-	-
Marker36735	38	92.827	Chr8B	48118945		-	-
Marker36735	38	92.827	-	-		10	6477514
Marker36909	1	173.244	Chr4C	1493713		-	-
Marker37118	60	50.166	Chr5B	78139276		-	-
Marker371716	31	68.963	Chr3A	15168822		-	-
Marker374955	5	28.053	Chr5A	37311601		-	-
Marker37704	11	75.9	Chr4B	27567252		-	-
Marker37823	56	72.614	Chr2D	54433187		-	-
Marker38076	46	1.489	Chr1A	60637997		-	-
Marker38182	11	13.313	Chr4A	44371887		-	-
Marker38182	11	13.313	-	-		4	21291166
Marker38207	29	63.504	Chr2A	93471868		-	-
Marker38258	6	65.694	Chr5A	79158981		-	-
Marker383530	59	75.275	Chr6D	24263292		-	-
Marker38511	42	9.322	Chr7D	21082997		-	-
Marker38816	19	33.189	Chr5B	3252266		-	-
Marker38816	19	33.189	-	-		6	57820058
Marker38858	55	404.652	Chr7D	58373052		-	-
Marker388622	4	36.08	Chr5B	39407462		-	-
Marker39093	34	40.606	Chr1C	10989540		-	-
Marker39123	29	59.918	Chr8C	14619562		-	-
Marker391822	59	2.703	Chr6D	83784387		-	-
Marker39331	55	224.735	Chr7B	37048538		-	-
Marker39445	11	29.472	Chr1A	40833377		-	-
Marker39580	43	8.312	Chr1A	107198706		-	-
Marker39787	27	49.811	Chr2D	40131161		-	-
Marker39787	27	49.811	-	-		3	61276365
Marker40030	25	37.21	Chr6D	38427556		-	-
Marker40102	43	36.861	Chr1A	107368625		-	-
Marker40102	43	36.861	-	-		1	2684812
Marker40229	33	67.418	Chr1D	18368850		-	-
Marker40250	57	85.69	Chr2D	92816205		-	-
Marker40250	57	85.69	-	-		8	59661565
Marker40250	57	85.69	-	-		8	59662260
Marker40341	53	18.108	Chr1D	103291860		-	-
Marker40473	55	58.863	Chr7D	53763821		-	-
Marker40473	55	58.863	-	-		9	1016856
Marker40876	7	7.772	Chr7C	61047486		-	-
Marker409281	34	44.377	Chr1A	15808656		-	-
Marker41144	38	98.278	Chr8A	60957204		-	-
Marker41196	9	24.741	Chr8C	23404849		-	-
Marker412468	59	0.981	Chr6D	84439531		-	-
Marker41729	59	33.003	Chr6D	81700470		-	-
Marker41794	37	6.552	Chr1A	93210076		-	-
Marker41913	54	52.58	Chr6A	8363244		-	-
Marker41913	54	52.58	-	-		4	50841813
Marker41971	27	50.526	Chr2A	38624996		-	-
Marker42102	11	28.203	Chr4B	19359542		-	-
Marker42224	36	55.372	Chr8B	25909833		-	-
Marker42574	38	22.849	Chr8B	63578908		-	-
Marker42574	38	22.849	-	-		10	445788
Marker42719	11	9.786	Chr4C	35780114		-	-
Marker42719	11	9.786	-	-		1	58360481
Marker42817	45	6.282	Chr3D	3417687		-	-
Marker42817	45	6.282	-	-		9	18420044
Marker429238	59	105.94	Chr6D	74519990		-	-
Marker42947	15	50.217	Chr5D	18173342		-	-
Marker42947	15	50.217	-	-		6	53721255
Marker42986	59	107.971	Chr6C	64505642		-	-
Marker43321	42	24.278	Chr3B	36120666		-	-
Marker436640	55	226.833	Chr7B	33765694		-	-
Marker44024	29	22.583	Chr7D	56036683		-	-
Marker441416	57	71.883	Chr2A	117538575		-	-
Marker442639	55	388.166	Chr7A	65618986		-	-
Marker443002	38	61.794	Chr8C	1263718		-	-
Marker443002	38	61.794	-	-		10	60643625
Marker44301	36	11.09	Chr8C	39263933		-	-
Marker44543	37	27.96	Chr2A	21305192		-	-
Marker44582	57	29.148	Chr2A	49396485		-	-
Marker44655	16	11.293	Chr5B	74434236		-	-
Marker448118	36	18.482	Chr8D	57760855		-	-
Marker44818	59	72.012	Chr6D	24310812		-	-
Marker449937	25	95.708	Chr6A	62611451		-	-
Marker45145	31	86.882	Chr3A	6397397		-	-
Marker45346	38	52.908	Chr8C	40188865		-	-
Marker45407	21	33.048	Chr3C	64311476		-	-
Marker45544	36	0	Chr8D	41620574		-	-
Marker45649	55	169.185	Chr7D	35898479		-	-
Marker46078	28	183.309	Chr3D	5893048		-	-
Marker46276	60	43.808	Chr6B	76403848		-	-
Marker46304	6	125.862	Chr7C	71380347		-	-
Marker46495	36	56.552	Chr8B	22119770		-	-
Marker467041	11	71.491	Chr4B	28414101		-	-
Marker46897	38	42.031	Chr8C	50113943		-	-
Marker47048	55	170.327	Chr7C	49627591		-	-
Marker47048	55	170.327	-	-		9	5958702
Marker47063	55	193.288	Chr7B	18040796		-	-
Marker47111	60	31.47	Chr6A	91722067		-	-
Marker47300	36	2.464	Chr8A	47571440		-	-
Marker47310	54	35.385	Chr7C	64860364		-	-
Marker47330	50	40.26	Chr2B	45104439		-	-
Marker47330	50	40.26	-	-		2	52112814
Marker47365	16	5.041	Chr5B	3963659		-	-
Marker47463	38	75.111	Chr8D	17595812		-	-
Marker47833	11	90.38	Chr1D	43407380		-	-
Marker480026	7	29.003	Chr7B	55599685		-	-
Marker48142	38	57.034	Chr6C	37608645		-	-
Marker48324	38	11.692	Chr8D	49971928		-	-
Marker48324	38	11.692	-	-		10	7213612
Marker48752	49	58.078	Chr2B	91199452		-	-
Marker48793	36	97.544	Chr8B	20270486		-	-
Marker49022	28	129.634	Chr3C	19581266		-	-
Marker49047	38	19.227	Chr8D	58919958		-	-
Marker49215	60	87.211	Chr5A	48394161		-	-
Marker49301	11	29.472	Chr4D	54164082		-	-
Marker49314	31	69.453	Chr3A	7360578		-	-
Marker49424	35	92.533	Chr1C	94995160		-	-
Marker49440	10	21.872	Chr7D	11743116		-	-
Marker49514	14	31.863	Chr4A	9272417		-	-
Marker49549	55	20.575	Chr7A	33538533		-	-
Marker495585	59	31.524	Chr6B	87658217		-	-
Marker49607	10	34.925	Chr7B	14777717		-	-
Marker49607	10	34.925	-	-		9	51952878
Marker49876	57	44.46	Chr2A	76442922		-	-
Marker49876	57	44.46	-	-		2	7314463
Marker49984	46	76.883	Chr1A	88225196		-	-
Marker499968	27	47.429	Chr2C	48291059		-	-
Marker50215	40	19.977	Chr8A	31206656		-	-
Marker51198	59	115.001	Chr6C	88215146		-	-
Marker512588	37	12.177	Chr8B	54254373		-	-
Marker51536	59	75.819	Chr6A	27925027		-	-
Marker51581	32	29.51	Chr8B	60713492		-	-
Marker52189	33	38.941	Chr3C	34165083		-	-
Marker52189	33	38.941	-	-		1	78276030
Marker52189	33	38.941	-	-		1	78276294
Marker52196	38	0	Chr8B	22155010		-	-
Marker52289	38	58.977	Chr8B	31271969		-	-
Marker52317	31	90.598	Chr4D	26160313		-	-
Marker52357	59	110.662	Chr6D	59016832		-	-
Marker52512	60	24.754	Chr6D	61293436		-	-
Marker52512	60	24.754	-	-		10	10209726
Marker52779	33	51.669	Chr1D	5171439		-	-
Marker52802	21	5.574	Chr3A	54278506		-	-
Marker52802	21	5.574	-	-		3	10681896
Marker52818	57	37.961	Chr2D	64369702		-	-
Marker52931	44	74.837	Chr7D	48544969		-	-
Marker52944	33	41.091	Chr5C	67428794		-	-
Marker53088	59	58.215	Chr6C	54596165		-	-
Marker534713	57	78.717	Chr2B	92337999		-	-
Marker534778	6	0	Chr8D	29422005		-	-
Marker53551	59	17.584	Chr2D	67208181		-	-
Marker53632	47	69.091	Chr3B	42834110		-	-
Marker53653	60	88.05	Chr5B	29876463		-	-
Marker53653	60	88.05	-	-		6	42690575
Marker53767	16	21.875	Chr5A	9252484		-	-
Marker54004	40	30.38	Chr8B	53571364		-	-
Marker54067	59	14.928	Chr6A	102642690		-	-
Marker54113	38	52.251	Chr8B	31669805		-	-
Marker54251	57	79.008	Chr2D	104213270		-	-
Marker54310	41	14.316	Chr7C	67057704		-	-
Marker54323	23	28.963	Chr3D	54149193		-	-
Marker54323	23	28.963	-	-		3	3892439
Marker54334	60	128.35	Chr8C	13854725		-	-
Marker54695	45	22.526	Chr1C	84520744		-	-
Marker54698	20	134.931	Chr3A	19331740		-	-
Marker54923	38	101.919	Chr8D	62197277		-	-
Marker552142	60	129.644	Chr8C	4452111		-	-
Marker55221	51	11.734	Chr1A	46536675		-	-
Marker55279	32	56.029	Chr6D	53792085		-	-
Marker55304	19	40.931	Chr5B	21664164		-	-
Marker55304	19	40.931	-	-		6	55971782
Marker554197	52	18.078	Chr2B	17814242		-	-
Marker55547	56	0	Chr2B	42305325		-	-
Marker55650	60	87.386	Chr5D	41577201		-	-
Marker55650	60	87.386	-	-		6	38927971
Marker55787	31	57.408	Chr3B	1818500		-	-
Marker55787	31	57.408	-	-		3	73555888
Marker55901	26	85.109	Chr8A	50194984		-	-
Marker55901	26	85.109	-	-		8	52605275
Marker55968	15	47.997	Chr5A	15215775		-	-
Marker56018	35	22.863	Chr1B	100296528		-	-
Marker56126	11	71.944	Chr4B	26537428		-	-
Marker56222	28	106.135	Chr3D	2412039		-	-
Marker56288	13	3.413	Chr4D	64734304		-	-
Marker56288	13	3.413	-	-		4	7869215
Marker56334	59	75.605	Chr6B	34497700		-	-
Marker56334	59	75.605	-	-		7	12699944
Marker56416	57	64.757	Chr2C	89977631		-	-
Marker56466	57	79.815	Chr2C	90962952		-	-
Marker56794	31	76.88	Chr3C	21682082		-	-
Marker56947	29	59.825	Chr7D	59273162		-	-
Marker57004	13	1.682	Chr4C	62222318		-	-
Marker57092	55	224.74	Chr7D	15840591		-	-
Marker57294	56	4.302	Chr2C	46556161		-	-
Marker57543	60	99.363	Chr5A	45745294		-	-
Marker57974	15	32.748	Chr1B	1143658		-	-
Marker57988	31	94.8	Chr3C	9063064		-	-
Marker58134	38	29.701	Chr8D	5699944		-	-
Marker58157	52	105.92	Chr2B	8223191		-	-
Marker58195	59	81.118	Chr6D	29041991		-	-
Marker583447	24	3.151	Chr5A	64737562		-	-
Marker58374	47	53.54	Chr3B	63783809		-	-
Marker58422	23	213.7	Chr3D	58239293		-	-
Marker58422	23	213.7	-	-		3	1450411
Marker58514	1	189.697	Chr4B	5243253		-	-
Marker58552	57	10.682	Chr2A	41961713		-	-
Marker588223	4	30.551	Chr5D	42446281		-	-
Marker58932	36	117.85	Chr4D	54642168		-	-
Marker59011	48	4.144	Chr2D	84843641		-	-
Marker59190	59	27.498	Chr7B	56992227		-	-
Marker59289	60	59.125	Chr5D	78696364		-	-
Marker595060	39	3.832	Chr5A	78222621		-	-
Marker59511	59	38.864	Chr2D	69533541		-	-
Marker59542	43	0	Chr1B	108731750		-	-
Marker59648	55	335.433	Chr7A	78413157		-	-
Marker59733	14	11.685	Chr4C	6840034		-	-
Marker59876	17	85.206	Chr5D	5539672		-	-
Marker60147	40	14.477	Chr8A	30585673		-	-
Marker60149	10	84.551	Chr6D	73235867		-	-
Marker60182	45	1.405	Chr1D	108951679		-	-
Marker60182	45	1.405	-	-		1	2147899
Marker60298	51	106.703	Chr1D	113190833		-	-
Marker60298	51	106.703	-	-		1	1379545
Marker60525	59	54.238	Chr6D	65495009		-	-
Marker60538	25	5.372	Chr6C	5887854		-	-
Marker60538	25	5.372	-	-		7	63146735
Marker60973	34	8.543	Chr1C	7972381		-	-
Marker61074	33	36.474	Chr1C	4339560		-	-
Marker61108	51	152.6	Chr1D	88138773		-	-
Marker61110	52	53.313	Chr2B	16769135		-	-
Marker61110	52	53.313	-	-		2	70312558
Marker61154	27	31.962	Chr2B	39297927		-	-
Marker61256	48	9.448	Chr2A	86753516		-	-
Marker61301	52	141.197	Chr2C	23436118		-	-
Marker61546	55	371.396	Chr8B	23451001		-	-
Marker61636	57	31.525	Chr2D	62330700		-	-
Marker61688	48	12.045	Chr2D	80256177		-	-
Marker62008	11	90.191	Chr4C	25306787		-	-
Marker62145	59	107.816	Chr6D	85352455		-	-
Marker62160	59	79.686	Chr6B	75325137		-	-
Marker62355	11	89.032	Chr6B	2236532		-	-
Marker62379	18	28.691	Chr5B	16654497		-	-
Marker62379	18	28.691	-	-		6	50741760
Marker62422	59	57.025	Chr6A	70123907		-	-
Marker62685	33	111.887	Chr1D	13397617		-	-
Marker62816	18	14.737	Chr3B	75381177		-	-
Marker62867	23	8.56	Chr3B	85322869		-	-
Marker62869	17	26.588	Chr5C	370665		-	-
Marker62959	59	47.201	Chr6D	81685321		-	-
Marker63248	25	20.791	Chr6A	29702643		-	-
Marker63413	55	351.694	Chr7A	61808277		-	-
Marker63503	4	2.105	Chr5C	42850475		-	-
Marker63784	25	79.273	Chr6C	50430680		-	-
Marker65019	59	74.618	Chr3C	80345495		-	-
Marker65039	5	21.651	Chr5A	43141776		-	-
Marker65075	26	146.613	Chr2B	25043425		-	-
Marker65259	39	18.01	Chr5B	87634282		-	-
Marker65286	16	7.451	Chr5A	841350		-	-
Marker65481	18	13.488	Chr6D	59600888		-	-
Marker65501	23	202.922	Chr3C	91781814		-	-
Marker65501	23	202.922	-	-		3	1793898
Marker65543	59	24.29	Chr6D	74801333		-	-
Marker65713	4	7.515	Chr5C	38431923		-	-
Marker65763	14	17.506	Chr4D	44798174		-	-
Marker65795	11	68.167	Chr4B	60821292		-	-
Marker66022	47	7.828	Chr3B	81447607		-	-
Marker66191	60	88.37	Chr2D	46035675		-	-
Marker66232	38	98.453	Chr8D	54999645		-	-
Marker66778	31	37.526	Chr3C	8206590		-	-
Marker66779	26	49.549	Chr2C	17151995		-	-
Marker66851	11	26.603	Chr4A	31393235		-	-
Marker66851	11	26.603	-	-		4	52706110
Marker67215	11	27.382	Chr4C	39579226		-	-
Marker67274	33	67.668	Chr1C	4427572		-	-
Marker67313	59	38.501	Chr4C	39360324		-	-
Marker67377	59	47.78	Chr6C	70911692		-	-
Marker67466	29	68.029	Chr2A	109049156		-	-
Marker67466	29	68.029	-	-		8	58094255
Marker67525	60	130.072	Chr8C	739179		-	-
Marker67589	60	8.893	Chr6B	60183982		-	-
Marker67732	42	14.036	Chr7B	18040798		-	-
Marker67891	29	14.639	Chr7A	65275473		-	-
Marker67985	36	56.136	Chr8D	20692307		-	-
Marker68151	57	91.28	Chr2C	112416226		-	-
Marker68246	55	225.205	Chr7C	41845648		-	-
Marker68371	38	93.602	Chr2D	520049		-	-
Marker68451	60	98.465	Chr5C	33207416		-	-
Marker68451	60	98.465	-	-		6	38614050
Marker68453	42	65.941	Chr2C	216701		-	-
Marker68466	33	44.092	Chr1A	6116553		-	-
Marker68850	40	39.039	Chr8D	52912591		-	-
Marker68850	40	39.039	-	-		4	656137
Marker69188	45	0.081	Chr6C	938356		-	-
Marker69504	55	9.573	Chr7C	37285165		-	-
Marker69807	33	88.654	Chr1D	29431129		-	-
Marker69851	34	2.951	Chr1A	2269218		-	-
Marker69851	34	2.951	-	-		1	79891381
Marker70287	38	103.613	Chr8A	62525102		-	-
Marker7047	6	45.933	Chr7A	78467625		-	-
Marker7047	6	45.933	-	-		5	48976
Marker70522	60	19.392	Chr5C	57227570		-	-
Marker70522	60	19.392	-	-		7	13779587
Marker70592	31	31.05	Chr3C	24752861		-	-
Marker70592	31	31.05	-	-		3	66528162
Marker70678	57	12.194	Chr2D	36770979		-	-
Marker70709	26	73.905	Chr2D	9215902		-	-
Marker70717	59	2.402	Chr6A	92226645		-	-
Marker70827	55	68.482	Chr7C	68911326		-	-
Marker70974	55	184.249	Chr7A	24903952		-	-
Marker70974	55	184.249	-	-		9	47328508
Marker70975	34	30.954	Chr5B	83526347		-	-
Marker70979	42	5.63	Chr7A	41641937		-	-
Marker71140	16	12.032	Chr3A	23808749		-	-
Marker71384	10	66.315	Chr7C	9173945		-	-
Marker71470	36	90.72	Chr8C	5164228		-	-
Marker71835	57	71.964	Chr2C	102991738		-	-
Marker71959	15	43.184	Chr5C	7067901		-	-
Marker72236	23	113.698	Chr3B	87436000		-	-
Marker72424	31	111.524	Chr3C	33425185		-	-
Marker72961	59	46.754	Chr6B	77497840		-	-
Marker73535	8	85.931	Chr7D	44739717		-	-
Marker73540	55	151.933	Chr7A	24664797		-	-
Marker73567	34	3.771	Chr1A	9662226		-	-
Marker73567	34	3.771	-	-		1	76478011
Marker73609	52	108.909	Chr2A	18806833		-	-
Marker73609	52	108.909	-	-		2	69664941
Marker73940	29	34.192	Chr2B	101258348		-	-
Marker74090	23	108.274	Chr3C	88375456		-	-
Marker74090	23	108.274	-	-		3	3176636
Marker74227	59	30.911	Chr1B	40291583		-	-
Marker74275	52	63.209	Chr2A	1633481		-	-
Marker74480	60	25.957	Chr6D	65435653		-	-
Marker74571	55	228.996	Chr7A	28005006		-	-
Marker74624	13	43.249	Chr4B	12978530		-	-
Marker74673	60	68.301	Chr5B	76542321		-	-
Marker74882	52	62.528	Chr2D	5848688		-	-
Marker74882	52	62.528	-	-		2	77681396
Marker74976	5	28.577	Chr5A	36158646		-	-
Marker75137	17	19.432	Chr3C	16249125		-	-
Marker75137	17	19.432	-	-		6	60970681
Marker75278	19	24.605	Chr5B	9087271		-	-
Marker75346	43	30.678	Chr1B	111246904		-	-
Marker75416	40	9.107	Chr8C	19788650		-	-
Marker75605	35	4.762	Chr1D	101301658		-	-
Marker75782	31	96.187	Chr3A	227412		-	-
Marker75782	31	96.187	-	-		3	71800728
Marker7619	38	80.498	Chr8C	43227535		-	-
Marker76249	57	38.257	Chr2D	66194798		-	-
Marker76282	60	99.061	Chr5B	37444622		-	-
Marker76372	55	339.71	Chr7C	69383406		-	-
Marker76499	51	156.752	Chr1C	93711626		-	-
Marker77564	60	22.178	Chr6A	85335245		-	-
Marker77644	31	87.116	Chr3C	12329829		-	-
Marker77644	31	87.116	-	-		3	70916272
Marker78095	26	70.726	Chr2A	9193546		-	-
Marker78098	39	19.293	Chr5B	90106091		-	-
Marker78120	38	82.684	Chr8D	54369052		-	-
Marker78405	55	351.836	Chr7D	84171353		-	-
Marker78428	59	47.636	Chr6D	61865402		-	-
Marker79042	52	158.394	Chr2A	3712961		-	-
Marker79058	15	33.976	Chr5C	15879383		-	-
Marker79396	33	45.375	Chr1A	3472766		-	-
Marker79451	59	104.359	Chr6D	81079509		-	-
Marker79478	21	49.613	Chr3A	32532149		-	-
Marker79820	42	44.829	Chr7D	21598079		-	-
Marker79820	42	44.829	-	-		9	47359649
Marker79852	57	90.055	Chr2C	108602588		-	-
Marker79893	59	58.064	Chr6B	52833195		-	-
Marker80103	59	54.779	Chr6B	77960135		-	-
Marker80199	55	179.131	Chr7B	30203764		-	-
Marker80397	17	9.108	Chr5A	9290193		-	-
Marker80461	28	114.585	Chr2A	93268182		-	-
Marker80561	51	41.432	Chr4D	6017040		-	-
Marker80853	27	57.021	Chr2A	38338945		-	-
Marker81142	13	50.9	Chr4A	12472610		-	-
Marker81619	59	36.512	Chr6C	61611033		-	-
Marker81678	35	0	Chr1B	113310274		-	-
Marker81678	35	0	-	-		1	6313855
Marker81723	8	58.966	Chr5D	36356602		-	-
Marker82177	53	7.034	Chr1C	89162124		-	-
Marker82833	59	85.94	Chr6A	50156998		-	-
Marker82861	26	68.768	Chr2D	4045095		-	-
Marker82967	55	199.531	Chr7D	31450791		-	-
Marker82967	55	199.531	-	-		5	36685448
Marker83328	43	3.75	Chr1B	108984281		-	-
Marker83344	55	19.806	Chr7A	21094060		-	-
Marker83524	59	37.529	Chr6D	73824970		-	-
Marker83592	47	43.206	Chr3B	69106252		-	-
Marker83624	51	203.819	Chr1A	81396377		-	-
Marker83639	31	52.498	Chr3C	2353480		-	-
Marker83675	59	106.248	Chr3D	54785994		-	-
Marker83842	33	94.892	Chr1D	23684810		-	-
Marker84107	33	35.902	Chr5C	77365965		-	-
Marker84135	33	39.227	Chr1A	9882821		-	-
Marker84392	37	23.77	Chr6B	58673142		-	-
Marker84824	26	75.539	Chr2A	14244839		-	-
Marker84960	32	50.85	Chr6C	58054159		-	-
Marker84962	12	0	Chr4D	1596794		-	-
Marker84971	55	218.616	Chr7D	35397956		-	-
Marker84971	55	218.616	-	-		5	68054929
Marker84980	59	65.718	Chr6D	44728827		-	-
Marker85078	59	45.945	Chr6A	89147546		-	-
Marker85306	59	27.922	Chr6D	72689492		-	-
Marker85623	29	50.297	Chr5B	64988424		-	-
Marker85631	33	84.551	Chr1D	36909380		-	-
Marker85996	16	12.067	Chr5B	11755710		-	-
Marker86028	39	3.832	Chr5B	84730413		-	-
Marker86203	53	1.242	Chr1B	108587388		-	-
Marker86437	55	306.663	Chr7B	54482636		-	-
Marker86585	60	128.166	Chr8D	4591225		-	-
Marker86724	52	24.364	Chr2D	8872708		-	-
Marker86724	52	24.364	-	-		2	71584212
Marker86998	11	12.851	Chr4D	36484432		-	-
Marker86998	11	12.851	-	-		4	50982421
Marker87274	60	113.308	Chr5C	37066623		-	-
Marker87276	7	39.573	Chr7C	57329946		-	-
Marker87324	57	36.889	Chr2C	71955186		-	-
Marker87445	38	64.707	Chr8A	10484153		-	-
Marker87603	13	24.015	Chr4C	27847718		-	-
Marker87937	33	96.351	Chr1D	21185703		-	-
Marker88010	33	59.074	Chr1B	8853600		-	-
Marker88704	13	33.11	Chr4A	21078790		-	-
Marker88704	13	33.11	-	-		4	64116021
Marker88717	45	14.225	Chr1D	102470587		-	-
Marker88717	45	14.225	-	-		1	1344021
Marker89036	47	12.938	Chr3A	54870280		-	-
Marker89043	59	42.604	Chr1C	42761727		-	-
Marker89343	59	39.083	Chr6A	75179471		-	-
Marker89492	29	37.213	Chr7A	71947823		-	-
Marker89492	29	37.213	-	-		8	5994679
Marker89778	57	65.069	Chr2A	97930282		-	-
Marker90044	35	62.467	Chr1B	62214461		-	-
Marker90062	59	29.258	Chr6B	70664124		-	-
Marker90100	59	35.752	Chr6A	91117940		-	-
Marker90100	59	35.752	-	-		5	66325708
Marker90319	42	29.707	Chr7B	17081385		-	-
Marker90367	17	16.931	Chr5D	1414120		-	-
Marker90423	59	38.958	Chr2C	105002684		-	-
Marker90446	55	349.747	Chr1B	110229037		-	-
Marker90468	31	60.794	Chr3C	23927578		-	-
Marker90963	57	79.65	Chr2A	83701818		-	-
Marker90963	57	79.65	-	-		2	1503704
Marker91354	54	36.063	Chr7D	60414631		-	-
Marker91561	27	39.43	Chr1B	20677714		-	-
Marker91656	59	36.193	Chr4C	56733109		-	-
Marker91768	55	370.633	Chr7D	78787933		-	-
Marker92161	57	61.742	Chr2B	84496444		-	-
Marker92161	57	61.742	-	-		2	3057109
Marker92215	33	41.106	Chr1A	17282427		-	-
Marker92251	34	50.714	Chr1C	4750395		-	-
Marker92261	43	123.536	Chr1D	85356458		-	-
Marker92261	43	123.536	-	-		1	12147477
Marker92536	31	57.761	Chr3A	6327175		-	-
Marker92926	27	33.063	Chr2D	59795065		-	-
Marker92927	33	108.073	Chr1B	4107881		-	-
Marker92927	33	108.073	-	-		1	78411730
Marker93100	57	58.25	Chr2B	81601673		-	-
Marker93120	60	81.877	Chr5B	49996164		-	-
Marker93208	38	87.576	Chr8C	50512145		-	-
Marker93226	11	69.64	Chr4A	44904334		-	-
Marker93226	11	69.64	-	-		1	17271030
Marker93375	33	36.701	Chr1C	9228753		-	-
Marker94035	48	38.421	Chr6B	18354210		-	-
Marker94068	59	74.985	Chr6B	25815640		-	-
Marker94326	59	46.534	Chr6C	64761627		-	-
Marker94523	55	385.073	Chr7D	84533056		-	-
Marker94571	24	2.628	Chr5C	37126201		-	-
Marker94571	24	2.628	-	-		5	7679248
Marker94584	31	120.898	Chr3A	6522432		-	-
Marker94824	57	26.576	Chr2C	94720561		-	-
Marker94924	45	2.494	Chr3C	24878203		-	-
Marker95104	60	113.88	Chr5C	53821742		-	-
Marker95486	52	2.779	Chr2D	18194201		-	-
Marker95486	52	2.779	-	-		2	66817369
Marker95615	57	2.006	Chr6B	46907489		-	-
Marker95626	55	406.205	Chr7A	57062872		-	-
Marker95664	59	18.196	Chr7C	24284733		-	-
Marker95844	31	39.224	Chr3C	10182503		-	-
Marker95859	16	11.916	Chr5D	6765646		-	-
Marker95873	38	43.198	Chr8D	51797931		-	-
Marker95873	38	43.198	-	-		1	61047605
Marker96451	15	26.098	Chr5B	25458158		-	-
Marker96759	60	113.873	Chr1D	77589886		-	-
Marker96964	59	0.555	Chr6C	72812741		-	-
Marker96964	59	0.555	-	-		5	68227265
Marker97079	17	78.225	Chr5A	544523		-	-
Marker97079	17	78.225	-	-		6	61114123
Marker97098	33	63.021	Chr1C	8607285		-	-
Marker97098	33	63.021	-	-		1	76790625
Marker97306	50	0	Chr2A	95254534		-	-
Marker97935	38	26.913	Chr8A	21610544		-	-
Marker97935	38	26.913	-	-		10	51079444
Marker98428	31	68.44	Chr3A	14908573		-	-
Marker99499	38	55.058	Chr8A	18981713		-	-
Marker99499	38	55.058	-	-		10	53027155
Marker99765	15	22.373	Chr2D	84190158		-	-
Marker100065	45	1.763	-	-		1	3089612
Marker100353	9	2.231	-	-		3	64805667
Marker101520	55	407.024	-	-		9	1880094
Marker103158	33	59.584	-	-		1	73468939
Marker103949	55	348.601	-	-		8	2212784
Marker103985	34	34.359	-	-		1	68833046
Marker104469	23	92.805	-	-		3	357622
Marker105368	32	9.413	-	-		7	8424350
Marker105532	40	2.32	-	-		10	55795502
Marker10567	48	6.481	-	-		2	1612502
Marker106533	15	33.376	-	-		6	48845395
Marker106875	23	1.061	-	-		3	7431371
Marker108175	26	68.874	-	-		2	76187183
Marker108302	35	78.741	-	-		1	17252048
Marker108344	33	64.107	-	-		1	75422166
Marker108825	19	51.88	-	-		6	58213198
Marker109726	41	68.589	-	-		3	52695896
Marker111464	8	110.738	-	-		6	1603896
Marker112191	31	50.71	-	-		3	68362237
Marker112909	34	99.235	-	-		1	74129278
Marker113619	38	82.226	-	-		10	8287553
Marker113804	24	0.795	-	-		5	19926028
Marker114340	24	66.555	-	-		7	56166955
Marker116018	3	19.331	-	-		2	1640006
Marker118573	34	51.561	-	-		1	74516179
Marker118584	4	1.053	-	-		1	51591284
Marker118879	33	6.255	-	-		2	49040744
Marker119336	15	29.225	-	-		6	55045621
Marker120100	59	34.764	-	-		6	44125534
Marker121428	57	71.964	-	-		8	57533091
Marker121862	1	128.101	-	-		4	61631459
Marker122430	14	20.433	-	-		4	67388516
Marker122501	40	33.711	-	-		10	2720050
Marker123651	15	30.893	-	-		6	49946164
Marker123915	34	32.771	-	-		1	21555811
Marker126269	31	39.224	-	-		3	68572966
Marker126935	59	29.445	-	-		1	67776800
Marker127660	43	42.559	-	-		1	4331776
Marker128576	10	54.594	-	-		9	56056496
Marker12940	38	104.75	-	-		10	2259155
Marker130341	12	3.476	-	-		4	66713005
Marker130341	12	3.476	-	-		4	66713022
Marker130789	16	7.451	-	-		6	60028732
Marker131253	31	62.417	-	-		3	66153386
Marker133006	14	59.347	-	-		7	14948266
Marker133161	51	3.695	-	-		1	54138764
Marker133671	55	228.996	-	-		9	45334717
Marker135117	43	125.143	-	-		9	22893496
Marker135245	40	3.698	-	-		10	55804281
Marker138664	39	16.329	-	-		5	2173010
Marker138942	34	24.543	-	-		1	74999277
Marker140752	33	79.837	-	-		1	64903393
Marker141456	1	64.747	-	-		4	64945671
Marker141632	11	6.729	-	-		4	46975705
Marker141960	30	125.263	-	-		10	54641714
Marker144129	1	153.197	-	-		4	61826884
Marker144328	59	65.469	-	-		8	61344785
Marker145569	32	49.451	-	-		6	300840
Marker14673	24	12.212	-	-		5	56107122
Marker147758	59	24.547	-	-		8	56836655
Marker147758	59	24.547	-	-		8	56841168
Marker149379	55	312.306	-	-		8	3431062
Marker150326	52	129.87	-	-		2	68917987
Marker150614	26	84.374	-	-		5	66582119
Marker151969	60	29.869	-	-		5	66358327
Marker152030	26	73.122	-	-		2	71958687
Marker153318	38	24.13	-	-		10	1776566
Marker154512	27	61.144	-	-		2	63460803
Marker155241	32	20.113	-	-		7	5375431
Marker158240	59	37.979	-	-		2	36852038
Marker15852	43	133.178	-	-		1	4597881
Marker159160	26	5.488	-	-		2	69375411
Marker164694	33	52.247	-	-		1	67377070
Marker170384	21	117.682	-	-		3	53192863
Marker171646	27	50.043	-	-		2	59099556
Marker172142	16	2.525	-	-		6	57382430
Marker172210	2	144.303	-	-		1	80362837
Marker173017	59	110.582	-	-		5	55221521
Marker175058	2	6.063	-	-		1	72055043
Marker175683	19	8.39	-	-		6	54247477
Marker17609	22	3.75	-	-		2	72134550
Marker176281	14	2.572	-	-		4	64550241
Marker179077	40	7.269	-	-		10	52632419
Marker188270	60	22.022	-	-		5	20292680
Marker191630	51	152.6	-	-		1	10230334
Marker192391	34	31.779	-	-		1	73113418
Marker192545	38	47.404	-	-		10	9354781
Marker200196	42	5.574	-	-		10	53331623
Marker204714	11	67.07	-	-		4	10307939
Marker205599	57	86.439	-	-		9	4002630
Marker207528	11	74.111	-	-		4	14206209
Marker208154	15	20.119	-	-		6	59203618
Marker215263	21	148.52	-	-		3	60881661
Marker21867	36	44.339	-	-		4	23419549
Marker221231	51	196.026	-	-		1	12555758
Marker223444	43	74.56	-	-		1	11549961
Marker224987	15	26.038	-	-		10	58391236
Marker225955	59	56.28	-	-		2	54104850
Marker23109	56	72.614	-	-		2	25860410
Marker231176	42	18.598	-	-		9	51641028
Marker231832	14	39.191	-	-		4	65224083
Marker23331	30	99.288	-	-		10	49311466
Marker23525	22	118.344	-	-		2	69031305
Marker23942	57	84.201	-	-		8	61052671
Marker24382	16	3.901	-	-		6	57542508
Marker24655	32	28.409	-	-		7	4685718
Marker247483	13	59.473	-	-		7	57069323
Marker247810	23	226.818	-	-		3	5581310
Marker248561	33	46.759	-	-		1	75797002
Marker25011	41	99.352	-	-		8	45432633
Marker252004	55	230.746	-	-		9	6484918
Marker255809	57	70.118	-	-		8	58906637
Marker256977	57	63.773	-	-		2	2771873
Marker259900	9	93.808	-	-		3	65834646
Marker272822	5	9.339	-	-		9	33307512
Marker273637	42	30.689	-	-		7	12200023
Marker275126	14	27.701	-	-		4	65166395
Marker27706	21	95.911	-	-		3	19676896
Marker27777	56	79.686	-	-		9	13289452
Marker277920	31	28.379	-	-		3	66652469
Marker29375	1	124.779	-	-		4	58940291
Marker294804	11	66.964	-	-		4	8546275
Marker302171	19	47.098	-	-		6	53856829
Marker30411	26	138.292	-	-		2	74620486
Marker31074	43	123.536	-	-		6	30328114
Marker31622	59	25.183	-	-		6	4131113
Marker31754	24	23.412	-	-		5	60739165
Marker32224	59	33.777	-	-		5	70762591
Marker33483	55	193.058	-	-		9	49907949
Marker33767	54	9.768	-	-		8	57440423
Marker340374	10	12.852	-	-		9	57378676
Marker34541	31	37.565	-	-		3	73837344
Marker349220	5	0.827	-	-		9	8455219
Marker356825	46	32.095	-	-		1	14363254
Marker357612	34	87.857	-	-		1	76309706
Marker358862	59	33.016	-	-		5	71822751
Marker359831	26	82.901	-	-		2	68409171
Marker368504	27	1.392	-	-		7	51008389
Marker37186	52	148.611	-	-		2	71687241
Marker374781	28	127.004	-	-		3	69874389
Marker38017	30	66.392	-	-		10	56017233
Marker383357	55	34.742	-	-		4	13854551
Marker38423	50	28.81	-	-		2	16096161
Marker39595	36	64.189	-	-		10	2307110
Marker40035	34	36.249	-	-		1	77408196
Marker40821	23	32.597	-	-		4	11657121
Marker413173	14	43.475	-	-		4	59347610
Marker41955	17	19.956	-	-		6	60327518
Marker42231	31	37.751	-	-		3	65006494
Marker42835	16	7.115	-	-		10	765450
Marker43206	52	124.32	-	-		2	75448465
Marker43397	15	42.166	-	-		6	53956971
Marker43703	45	14.992	-	-		1	1406914
Marker43838	11	23.489	-	-		10	8895112
Marker44939	59	75.176	-	-		3	3930542
Marker44956	31	63.544	-	-		3	63567006
Marker45035	59	117.053	-	-		7	753396
Marker45095	1	170.6	-	-		4	65354510
Marker45144	44	69.151	-	-		1	15211980
Marker45277	11	80.834	-	-		4	51727250
Marker45375	23	12.869	-	-		5	26284648
Marker45472	25	96.604	-	-		10	52284146
Marker45833	45	12.938	-	-		1	1113178
Marker45843	52	0	-	-		2	66261993
Marker46475	42	24.258	-	-		9	43531798
Marker46657	55	332.397	-	-		9	1017233
Marker47458	59	68.41	-	-		7	5189603
Marker47701	18	8.054	-	-		6	54279731
Marker477736	28	23.015	-	-		3	64805716
Marker479159	8	98.871	-	-		4	4407262
Marker48232	52	146.483	-	-		2	69703504
Marker48980	23	223.186	-	-		3	5461304
Marker49219	59	25.246	-	-		9	49269693
Marker49673	57	0	-	-		2	59373588
Marker50095	53	1.242	-	-		1	4507240
Marker50436	36	97.434	-	-		10	22441074
Marker50728	47	22.38	-	-		3	13098023
Marker50816	28	120.477	-	-		3	72183196
Marker50886	59	107.763	-	-		5	70436623
Marker51835	36	116.682	-	-		10	38504
Marker5208	60	31.345	-	-		3	46413086
Marker52618	24	70.899	-	-		3	2839718
Marker527	45	16.824	-	-		1	74163282
Marker542599	32	8.861	-	-		7	54325048
Marker54766	59	50.889	-	-		3	2005773
Marker55485	30	107.865	-	-		10	54876693
Marker55506	8	6.305	-	-		6	6894554
Marker55748	27	43.248	-	-		2	38830318
Marker55887	1	93.382	-	-		4	59102035
Marker56204	44	69.17	-	-		1	15026209
Marker56234	18	0	-	-		6	50650427
Marker56381	59	35.165	-	-		5	66500145
Marker56826	33	106.065	-	-		1	72509839
Marker57012	22	84.373	-	-		10	60787989
Marker57170	4	21.553	-	-		5	19130915
Marker57212	46	72.895	-	-		1	12012345
Marker57557	6	56.992	-	-		8	994667
Marker58268	26	83.475	-	-		2	68410098
Marker58502	26	129.447	-	-		2	76722444
Marker58543	38	35.759	-	-		10	4695675
Marker58728	39	15.147	-	-		5	2674375
Marker60385	36	60.978	-	-		10	291152
Marker60526	35	94.937	-	-		1	12984850
Marker60585	9	0	-	-		3	64851064
Marker61181	60	66.407	-	-		6	9835990
Marker61420	59	82.308	-	-		3	32956589
Marker61482	27	30.315	-	-		3	50811392
Marker61775	38	95.247	-	-		10	2138690
Marker62023	23	143.405	-	-		3	4100175
Marker62042	59	75.176	-	-		3	2742738
Marker62361	6	97.656	-	-		8	4986388
Marker62529	31	32.818	-	-		3	67578517
Marker62691	53	15.621	-	-		1	10925734
Marker63139	60	115.063	-	-		6	1801108
Marker63956	59	38.928	-	-		5	17314934
Marker65169	48	17.71	-	-		9	836376
Marker66599	57	69.661	-	-		8	50348530
Marker67175	31	16.819	-	-		3	58662682
Marker67964	18	31.089	-	-		5	63385913
Marker69092	48	53.951	-	-		2	1205381
Marker69404	59	117.031	-	-		7	748069
Marker69664	15	26.331	-	-		6	55946457
Marker69705	33	85.01	-	-		2	54104813
Marker69799	60	52.78	-	-		3	25904879
Marker69984	12	11.504	-	-		4	59763825
Marker70694	6	110.856	-	-		8	5314387
Marker72660	43	9.879	-	-		1	1854307
Marker73361	34	3.773	-	-		1	75426220
Marker73862	60	114.052	-	-		7	59706260
Marker74167	40	1.192	-	-		10	56268858
Marker75460	14	75.937	-	-		4	56698433
Marker75840	15	42.036	-	-		6	50305090
Marker75941	26	114.932	-	-		2	70162094
Marker76429	8	102.066	-	-		6	46011811
Marker79068	14	21.54	-	-		4	67224305
Marker79838	34	57.146	-	-		1	77827005
Marker80352	38	55.353	-	-		10	51377606
Marker80979	55	60.885	-	-		9	381949
Marker81046	27	49.819	-	-		2	62711663
Marker82066	10	74.496	-	-		9	57252293
Marker82085	31	110.844	-	-		3	61842531
Marker82367	16	2.719	-	-		6	56895119
Marker83026	32	0.954	-	-		7	58859776
Marker83189	11	89.362	-	-		4	54531496
Marker83776	25	38.587	-	-		7	9297244
Marker84212	38	77.364	-	-		6	5773342
Marker85420	27	50.474	-	-		2	63199793
Marker85421	33	102.318	-	-		1	68528545
Marker85825	28	130.155	-	-		3	68267851
Marker86144	7	12.232	-	-		9	2891816
Marker88290	34	19.36	-	-		1	76212702
Marker88445	55	251.015	-	-		2	18054905
Marker88834	13	57.86	-	-		2	53814461
Marker88862	38	84.967	-	-		2	54104816
Marker88926	34	3.519	-	-		1	80159887
Marker89255	27	2.675	-	-		2	11461989
Marker89316	18	32.84	-	-		6	50750043
Marker90006	47	56.767	-	-		3	40407977
Marker90037	26	70.817	-	-		2	73371194
Marker91904	42	21.449	-	-		9	7352524
Marker92747	31	77.827	-	-		3	64410547
Marker94458	36	42.409	-	-		10	40397542
Marker94751	33	83.107	-	-		1	64362550
Marker94967	19	12.983	-	-		6	53857893
Marker95849	38	103.129	-	-		10	2409728
Marker97022	11	33.263	-	-		10	5301015
Marker97412	57	84.529	-	-		8	58975703
Marker99151	47	71.173	-	-		3	54895147
Marker99654	55	301.452	-	-		9	4113545
Marker99824	11	66.79	-	-		4	6582519

## Sheet: S8
Table S8 Correlation analysis between modern sugarcane cultivars LGs and the genome of S. spontaneum and sorghum respectively.
Linkage group	S. spontaneum				Sorghum
	Chromosome No.	Spearman correlation	Count		Chromosome No.	Spearman correlation	Count
1	Chr4B	-1	4		-	-	-
1	-	-	-		4	0.619048	8
2	Chr1A	0.5	3		-	-	-
2	-	-	-		1	0.5	3
5	Chr5A	-1	5		-	-	-
6	-	-	-		8	1	3
7	Chr7C	-0.6	4		-	-	-
8	Chr5D	0.5	3		-	-	-
8	-	-	-		6	-0.1	5
9	-	-	-		3	0.8	4
10	Chr7D	-1	3		-	-	-
10	-	-	-		9	-0.2	4
11	Chr4A	-0.0714286	8		-	-	-
11	Chr4B	-0.0934066	13		-	-	-
11	Chr4C	-0.6	6		-	-	-
11	Chr4D	0.0753145	9		-	-	-
11	-	-	-		4	0.0818182	11
12	-	-	-		4	-0.866025	3
14	Chr4C	0.6	4		-	-	-
14	-	-	-		4	-0.733333	9
15	Chr5C	-1	3		-	-	-
15	-	-	-		6	-0.683333	9
16	Chr5A	-0.5	3		-	-	-
16	Chr5B	0.4	5		-	-	-
16	Chr5D	-1	3		-	-	-
16	-	-	-		6	0.0857143	6
17	Chr5A	-0.8	5		-	-	-
17	Chr5D	-0.5	3		-	-	-
17	-	-	-		6	0.5	3
18	Chr5C	0.8	4		-	-	-
18	-	-	-		6	0.2	5
19	Chr5B	0.4	4		-	-	-
19	-	-	-		6	0.314286	6
21	-	-	-		3	1	4
22	-	-	-		2	-0.5	3
23	Chr3B	0.5	3		-	-	-
23	Chr3C	0.5	3		-	-	-
23	-	-	-		3	0.05	9
24	-	-	-		5	0.8	4
25	Chr6A	0.666694	7		-	-	-
25	Chr6C	0.5	3		-	-	-
26	Chr2A	0.8	4		-	-	-
26	Chr2B	0.5	3		-	-	-
26	Chr2D	0.8	4		-	-	-
26	-	-	-		2	0.172727	11
27	Chr2A	-0.8	4		-	-	-
27	Chr2D	-0.9	5		-	-	-
27	-	-	-		2	0.964286	7
28	Chr3D	-0.5	3		-	-	-
28	-	-	-		3	0.6	5
29	Chr2A	1	3		-	-	-
29	-	-	-		8	0.5	3
30	-	-	-		10	-0.4	4
31	Chr3A	-0.285714	7		-	-	-
31	Chr3B	-0.0714286	8		-	-	-
31	Chr3C	0.439286	15		-	-	-
31	Chr3D	0.5	3		-	-	-
31	-	-	-		3	0.123308	20
32	-	-	-		7	-0.828571	6
33	Chr1A	-0.595238	8		-	-	-
33	Chr1B	0.0714286	8		-	-	-
33	Chr1C	-0.248485	10		-	-	-
33	Chr1D	0.373626	13		-	-	-
33	-	-	-		1	-0.237712	15
34	Chr1A	1	4		-	-	-
34	Chr1C	0.252262	7		-	-	-
34	-	-	-		1	-0.285714	15
35	Chr1B	-0.8	4		-	-	-
35	-	-	-		1	0.4	4
36	Chr8B	0.3	5		-	-	-
36	-	-	-		10	-0.771429	6
36	Chr8D	0.357143	7		-	-	-
38	Chr8A	0.272727	10		-	-	-
38	Chr8B	0.238095	8		-	-	-
38	Chr8C	0.257143	6		-	-	-
38	Chr8D	0.433333	9		-	-	-
38	-	-	-		10	-0.0021978	14
39	Chr5A	0.5	3		-	-	-
39	Chr5B	0.8	5		-	-	-
39	-	-	-		5	-0.8	4
40	-	-	-		10	-0.9	5
42	Chr7B	0.3	5		-	-	-
42	-	-	-		9	-0.2	4
43	Chr1B	1	3		-	-	-
43	-	-	-		1	0.828571	6
45	Chr1A	0.5	3		-	-	-
45	-	-	-		1	0.142857	6
46	Chr1A	1	4		-	-	-
46	-	-	-		1	-1	3
47	Chr3B	-0.942857	6		-	-	-
47	-	-	-		3	1	3
48	Chr2D	-0.5	5		-	-	-
48	-	-	-		2	-0.5	3
51	Chr1C	0.5	3		-	-	-
51	Chr1D	-0.885714	6		-	-	-
51	-	-	-		1	0.142857	6
52	Chr2A	-0.314286	6		-	-	-
52	Chr2B	-1	3		-	-	-
52	Chr2C	-0.5	3		-	-	-
52	Chr2D	-0.8	4		-	-	-
52	-	-	-		2	0.328671	12
53	Chr1C	0.5	3		-	-	-
55	Chr7A	0.774725	13		-	-	-
55	Chr7B	0.928571	7		-	-	-
55	Chr7C	0.6	6		-	-	-
55	Chr7D	0.520588	16		-	-	-
55	-	-	-		9	0.174825	12
56	Chr2D	0.5	3		-	-	-
57	Chr2A	0.927273	11		-	-	-
57	Chr2B	0.928571	8		-	-	-
57	Chr2C	0.784615	14		-	-	-
57	Chr2D	0.904762	8		-	-	-
57	-	-	-		2	-1	8
57	-	-	-		8	0.538932	8
59	Chr6A	-0.546443	23		-	-	-
59	Chr6B	-0.201504	20		-	-	-
59	Chr6C	0.0263257	20		-	-	-
59	Chr6D	-0.397537	29		-	-	-
59	-	-	-		3	0.948683	4
59	-	-	-		5	-0.633333	9
59	-	-	-		6	-0.5	3
59	-	-	-		7	-0.464286	7
59	-	-	-		8	0.866025	3
60	Chr5A	-0.0285714	6		-	-	-
60	Chr5B	-0.890909	11		-	-	-
60	Chr5C	0.0857143	6		-	-	-
60	Chr5D	-0.25	7		-	-	-
60	Chr6B	1	3		-	-	-
60	Chr6C	-1	3		-	-	-
60	Chr6D	0.8	5		-	-	-
60	Chr8C	-1	3		-	-	-
60	-	-	-		3	-0.5	3
60	-	-	-		5	0	5
60	-	-	-		6	-0.428571	7

## Sheet: S9
Table S9 BLASTN of SNP markers located in QTLs against two unigenes librabries with and without reference BSR transcripts, respectively.
	Reference-based BSR transcripts				Reference-free BSR transcripts
QTL marker	Unigene	KEGG	GO		Unigene	GO_annotation	KEGG_annotation	Pfam annotation	NR annotation
Marker100812					c83803.graph_c0_seq10	--	--	Domain of unknown function (DUF4218);; Domain of unknown function (DUF4216);; Transposase-associated domain;; Transposase family tnp2	PREDICTED: uncharacterized protein LOC102703201 [Oryza brachyantha]
Marker101639					c99713.graph_c0_seq1	Molecular Function: nucleic acid binding (GO:0003676);; Molecular Function: metal ion binding (GO:0046872);;	--	--	hypothetical protein SORBIDRAFT_02g007935 [Sorghum bicolor]
Marker103436	Sspon.03G0026700-1B
Marker103436					c86808.graph_c2_seq16
Marker104469	Sspon.03G0025160-1A
Marker104469					c88467.graph_c2_seq1	Molecular Function: DNA binding (GO:0003677);; Cellular Component: nucleus (GO:0005634);; Biological Process: regulation of transcription, DNA-templated (GO:0006355);; Biological Process: response to water deprivation (GO:0009414);; Biological Process: stomatal movement (GO:0010118);; Biological Process: response to nitrate (GO:0010167);; Biological Process: nitrate assimilation (GO:0042128);;	--	RWP-RK domain;; PB1 domain	hypothetical protein SORBIDRAFT_03g000490 [Sorghum bicolor]
Marker10567	Sspon.02G0025080-1A
Marker10567					c85750.graph_c0_seq1	Biological Process: DNA methylation (GO:0006306);; Biological Process: methylation-dependent chromatin silencing (GO:0006346);; Biological Process: determination of bilateral symmetry (GO:0009855);; Biological Process: regulation of flower development (GO:0009909);; Biological Process: meristem initiation (GO:0010014);; Biological Process: meristem maintenance (GO:0010073);; Biological Process: R…	K11291|3.80953e-123|sbi:SORBI_02g001710|SORBIDRAFT_02g001710, Sb02g001710; hypothetical protein; K11291 nuclear autoantigenic sperm protein (A)	TPR repeat;; Tetratricopeptide repeat	TPA: hypothetical protein ZEAMMB73_526294 [Zea mays]
Marker107692	Sspon.06G0026150-2C
Marker117249	Sspon.01G0008380-1A
Marker117249					c89769.graph_c0_seq17	Molecular Function: monooxygenase activity (GO:0004497);; Biological Process: embryo development ending in seed dormancy (GO:0009793);; Biological Process: oxidation-reduction process (GO:0055114);;	--	FAD binding domain;; Thi4 family	PREDICTED: uncharacterized protein AY107489 isoform X2 [Zea mays]
Marker120582	Sspon.02G0025600-1A
Marker121859	Sspon.01G0023480-2C
Marker126373	Sspon.07G0020390-1A
Marker126373					c89956.graph_c0_seq14	Molecular Function: ion binding (GO:0043167);;	--	Leucine rich repeat;; Leucine Rich repeats (2 copies);; Leucine Rich Repeat	hypothetical protein SORBIDRAFT_10g025300 [Sorghum bicolor]
Marker133657	Sspon.03G0027170-1B
Marker133671	Sspon.07G0009550-1T
Marker133671					c82264.graph_c0_seq1	Biological Process: protein folding (GO:0006457);; Molecular Function: heat shock protein binding (GO:0031072);; Molecular Function: unfolded protein binding (GO:0051082);;	K09518|0|sbi:SORBI_09g018100|SORBIDRAFT_09g018100, Sb09g018100; hypothetical protein; K09518 DnaJ homolog subfamily B member 12 (A)	DnaJ domain;; Domain of unknown function (DUF1977)	hypothetical protein SORBIDRAFT_09g018100 [Sorghum bicolor]
Marker136985	Sspon.04G0000890-3D
Marker136985					c30432.graph_c0_seq1	Molecular Function: DNA binding (GO:0003677);; Biological Process: regulation of transcription, DNA-templated (GO:0006355);;	--	Dof domain, zinc finger	PREDICTED: dof zinc finger protein DOF3.6-like isoform X1 [Setaria italica]
Marker140153	Sspon.02G0015530-1A
Marker145390	Sspon.04G0015280-2P
Marker145390					c93129.graph_c2_seq1
Marker15405	Sspon.07G0016240-2C
Marker15405					c71337.graph_c0_seq1
Marker159373					c68185.graph_c0_seq15
Marker161885	Sspon.06G0017160-3D
Marker161885					c83325.graph_c2_seq1	Cellular Component: membrane (GO:0016020);;	--	Domain of unknown function	predicted protein [Hordeum vulgare subsp. vulgare]
Marker163227	Sspon.01G0014400-1P
Marker165971	Sspon.06G0015700-2B
Marker165971					c92282.graph_c0_seq17	Biological Process: response to light stimulus (GO:0009416);; Biological Process: response to auxin (GO:0009733);; Cellular Component: chloroplast envelope (GO:0009941);; Molecular Function: ligase activity (GO:0016874);;	K14487|0|sita:101758195|probable indole-3-acetic acid-amido synthetase GH3.11-like; K14487 auxin responsive GH3 gene family (A)	GH3 auxin-responsive promoter	PREDICTED: probable indole-3-acetic acid-amido synthetase GH3.11-like isoform X1 [Setaria italica]
Marker175287	Sspon.01G0061150-1D
Marker175287					c89693.graph_c0_seq61	Molecular Function: nicotinate-nucleotide diphosphorylase (carboxylating) activity (GO:0004514);; Molecular Function: nicotinate phosphoribosyltransferase activity (GO:0004516);; Biological Process: NAD biosynthetic process (GO:0009435);; Biological Process: nicotinate nucleotide salvage (GO:0019358);;	K00763|0|sbi:SORBI_01g002020|SORBIDRAFT_01g002020, Sb01g002020; hypothetical protein; K00763 nicotinate phosphoribosyltransferase [EC:6.3.4.21] (A)	Nicotinate phosphoribosyltransferase (NAPRTase) family	hypothetical protein SORBIDRAFT_01g002020 [Sorghum bicolor]
Marker17609	Sspon.02G0034410-2C
Marker17609					c90883.graph_c0_seq13	Cellular Component: plastid (GO:0009536);; Cellular Component: integral component of membrane (GO:0016021);;	--	Formin Homology 2 Domain	hypothetical protein SORBIDRAFT_02g037970 [Sorghum bicolor]
Marker191630	Sspon.01G0025580-1A
Marker191630					c35609.graph_c0_seq1
Marker195097	Sspon.03G0022070-2B
Marker195097					c55851.graph_c0_seq1
Marker204352	Sspon.06G0031130-1C
Marker204352					c73969.graph_c0_seq1
Marker216783	Sspon.02G0035010-1B
Marker235792	Sspon.06G0017440-1A
Marker235792					c38128.graph_c0_seq1	Biological Process: lipid metabolic process (GO:0006629);; Molecular Function: hydrolase activity (GO:0016787);;	--	--	PREDICTED: patatin group D-2-like [Setaria italica]
Marker245463					c62827.graph_c0_seq1
Marker252001	Sspon.02G0002170-1P
Marker252001					c38432.graph_c0_seq1	--	--	--	hypothetical protein OsI_38956 [Oryza sativa Indica Group]
Marker256513	Sspon.01G0035460-1B
Marker256513					c77325.graph_c0_seq2	Cellular Component: mitochondrion (GO:0005739);; Cellular Component: cytoplasmic membrane-bounded vesicle (GO:0016023);;	--	--	uncharacterized protein LOC100382601 [Zea mays]
Marker25933	Sspon.02G0032460-1A
Marker25933					c90488.graph_c0_seq3	Molecular Function: metal ion binding (GO:0046872);;	--	Zinc knuckle	hypothetical protein SHCRBa_218_D02_R_110 [Saccharum hybrid cultivar R570]
Marker259750	Sspon.03G0002470-1A
Marker259750					c93148.graph_c0_seq1	Molecular Function: DNA binding (GO:0003677);; Molecular Function: serine-type endopeptidase activity (GO:0004252);; Biological Process: DNA recombination (GO:0006310);; Biological Process: proteolysis (GO:0006508);;	--	Reverse transcriptase (RNA-dependent DNA polymerase);; Integrase core domain;; gag-polypeptide of LTR copia-type;; GAG-pre-integrase domain;; gag-polypeptide of LTR copia-type;; Domain of unknown function (DUF4219)	PH01B035L11.21 [Phyllostachys edulis]
Marker271717					c74579.graph_c0_seq6	Molecular Function: nucleic acid binding (GO:0003676);; Biological Process: DNA metabolic process (GO:0006259);; Molecular Function: metal ion binding (GO:0046872);;	--	--	PREDICTED: uncharacterized protein LOC102720356 [Oryza brachyantha]
Marker274694					c68262.graph_c0_seq8
Marker289833	Sspon.01G0004140-1A
Marker289833					c68185.graph_c0_seq12	Molecular Function: RNA binding (GO:0003723);; Molecular Function: RNA-directed DNA polymerase activity (GO:0003964);; Biological Process: RNA-dependent DNA replication (GO:0006278);;	--	--	hypothetical protein SORBIDRAFT_08g007680 [Sorghum bicolor]
Marker29661	Sspon.02G0005160-1A
Marker29661					c92110.graph_c1_seq1
Marker31644	Sspon.03G0024110-1A
Marker31644					c92892.graph_c1_seq16	--	--	--	unknown [Zea mays]
Marker31994	Sspon.02G0035510-1B
Marker31994					c76877.graph_c0_seq10	Molecular Function: transferase activity, transferring phosphorus-containing groups (GO:0016772);;	--	ENT domain	ENT domain containing protein [Zea mays]
Marker34085	Sspon.04G0002720-1A
Marker34085					c74772.graph_c1_seq10	Molecular Function: copper ion binding (GO:0005507);; Biological Process: amine metabolic process (GO:0009308);; Cellular Component: chloroplast (GO:0009507);; Molecular Function: quinone binding (GO:0048038);;	--	Protein of unknown function (DUF3223)	hypothetical protein SORBIDRAFT_04g034170 [Sorghum bicolor]
Marker35448					c24848.graph_c0_seq1
Marker35523	Sspon.02G0030130-1A
Marker36026					c92462.graph_c0_seq28	Molecular Function: DNA binding (GO:0003677);; Molecular Function: peroxisome matrix targeting signal-2 binding (GO:0005053);; Cellular Component: peroxisome (GO:0005777);; Biological Process: regulation of transcription, DNA-templated (GO:0006355);; Biological Process: protein import into peroxisome matrix (GO:0016558);; Molecular Function: protein dimerization activity (GO:0046983);; Cellular C…	K15200|1.19343e-147|zma:103650985|uncharacterized LOC103650985; K15200 general transcription factor 3C polypeptide 2 (A)	AT hook motif;; Domain of unknown function (DUF1785);; Helix-loop-helix DNA-binding domain	PREDICTED: uncharacterized protein LOC103650985 isoform X2 [Zea mays]
Marker36516	Sspon.02G0056700-1D
Marker36516					c80169.graph_c1_seq2
Marker40821	Sspon.03G0035610-2D
Marker41543	Sspon.05G0001700-1P
Marker41543					c89659.graph_c0_seq16	Cellular Component: plastid large ribosomal subunit (GO:0000311);; Molecular Function: structural constituent of ribosome (GO:0003735);; Cellular Component: nucleolus (GO:0005730);; Biological Process: rRNA processing (GO:0006364);; Biological Process: translation (GO:0006412);; Molecular Function: methyltransferase activity (GO:0008168);; Cellular Component: chloroplast stroma (GO:0009570);; Cel…	--	Ribosomal protein L9, C-terminal domain;; Ribosomal protein L9, N-terminal domain;; Methyltransferase involved in Williams-Beuren syndrome	hypothetical protein SORBIDRAFT_04g036370 [Sorghum bicolor]
Marker429238					c1356.graph_c0_seq1
Marker45145					c41225.graph_c0_seq1	Cellular Component: mitochondrion (GO:0005739);;	--	NOP5NT (NUC127) domain	PREDICTED: uncharacterized protein LOC100826213 [Brachypodium distachyon]
Marker46058					c72172.graph_c0_seq10
Marker47900	Sspon.03G0028760-1B
Marker47900					c93137.graph_c0_seq1	--	--	--	hypothetical protein SORBIDRAFT_07g003556 [Sorghum bicolor]
Marker480026	Sspon.07G0032830-1C
Marker49741	Sspon.01G0050860-1C
Marker50579	Sspon.01G0001050-3D
Marker50612	Sspon.03G0009910-2B
Marker50718	Sspon.01G0008120-2C	ko04075:Plant hormone signal transduction;	NA
Marker50718					c92311.graph_c0_seq2
Marker52357	Sspon.06G0032510-2D
Marker52357					c92852.graph_c0_seq1	Molecular Function: ATP binding (GO:0005524);;	K17592|0|zma:103648073|uncharacterized LOC103648073; K17592 sacsin (A)	--	PREDICTED: uncharacterized protein LOC103648073 [Zea mays]
Marker53551	Sspon.06G0014270-1A
Marker53551					c88833.graph_c0_seq10	Cellular Component: cytoplasmic membrane-bounded vesicle (GO:0016023);;	K13457|0|obr:102710757|disease resistance protein RPM1-like; K13457 disease resistance protein RPM1 (A)	NB-ARC domain;; Leucine Rich repeats (2 copies)	PREDICTED: disease resistance protein RPM1-like isoform X1 [Oryza brachyantha]
Marker55275	Sspon.01G0000230-3C
Marker55887	Sspon.04G0003800-1A
Marker55887					c53845.graph_c0_seq2	Molecular Function: transporter activity (GO:0005215);; Biological Process: transport (GO:0006810);; Biological Process: response to nematode (GO:0009624);; Cellular Component: membrane (GO:0016020);; Cellular Component: cytoplasmic membrane-bounded vesicle (GO:0016023);;	K14638|0|sbi:SORBI_04g028390|SORBIDRAFT_04g028390, Sb04g028390; hypothetical protein; K14638 solute carrier family 15 (peptide/histidine transporter), member 3/4 (A)	POT family;; Major Facilitator Superfamily	hypothetical protein SORBIDRAFT_04g028390 [Sorghum bicolor]
Marker56283					c28199.graph_c0_seq1	Molecular Function: nucleic acid binding (GO:0003676);; Cellular Component: mitochondrion (GO:0005739);; Molecular Function: zinc ion binding (GO:0008270);; Cellular Component: plastid (GO:0009536);; Biological Process: DNA integration (GO:0015074);;	--	GAG-pre-integrase domain	hypothetical protein SORBIDRAFT_02g009798 [Sorghum bicolor]
Marker57170	Sspon.02G0050580-1C
Marker58881	Sspon.03G0018650-3D
Marker58881					c86808.graph_c2_seq1
Marker59307	Sspon.04G0000530-1A
Marker60298	Sspon.01G0032590-1A
Marker60298					c84329.graph_c0_seq21	Cellular Component: mitochondrion (GO:0005739);; Biological Process: signal transduction (GO:0007165);; Cellular Component: chloroplast thylakoid membrane (GO:0009535);; Biological Process: chloroplast relocation (GO:0009902);; Biological Process: thylakoid membrane organization (GO:0010027);; Cellular Component: integral component of membrane (GO:0016021);; Biological Process: ncRNA metabolic pr…	K03217|1.16768e-72|zma:103625721|inner membrane protein PPF-1, chloroplastic-like; K03217 YidC/Oxa1 family membrane protein insertase (A)	60Kd inner membrane protein;; 60Kd inner membrane protein	hypothetical protein [Saccharum hybrid cultivar R570]
Marker61688					c101077.graph_c0_seq1	--	--	--	hypothetical protein F775_08356 [Aegilops tauschii]
Marker66428					c20530.graph_c0_seq1	Molecular Function: ionotropic glutamate receptor activity (GO:0004970);; Molecular Function: extracellular-glutamate-gated ion channel activity (GO:0005234);; Biological Process: ion transport (GO:0006811);; Cellular Component: integral component of membrane (GO:0016021);; Cellular Component: cytoplasmic membrane-bounded vesicle (GO:0016023);; Biological Process: ionotropic glutamate receptor si…	K05387|6.32859e-96|sita:101754131|glutamate receptor 2.8-like; K05387 glutamate receptor, ionotropic, plant (A)	Bacterial extracellular solute-binding proteins, family 3	PREDICTED: glutamate receptor 2.8-like [Setaria italica]
Marker68280					c71516.graph_c0_seq2	--	--	NB-ARC domain;; Phloem protein 2	Putative disease resistance RPP13-like protein 2 [Triticum urartu]
Marker69244	Sspon.03G0039000-1C
Marker69244					c76127.graph_c1_seq10	Molecular Function: protein serine/threonine kinase activity (GO:0004674);; Molecular Function: ATP binding (GO:0005524);; Cellular Component: cytoplasm (GO:0005737);; Biological Process: protein phosphorylation (GO:0006468);;	--	--	unknown [Zea mays]
Marker69799	Sspon.05G0016380-1A
Marker69799					c93127.graph_c1_seq1	Molecular Function: nucleic acid binding (GO:0003676);; Molecular Function: zinc ion binding (GO:0008270);; Biological Process: DNA integration (GO:0015074);;	--	Reverse transcriptase (RNA-dependent DNA polymerase);; Integrase core domain	retrotransposon protein, putative, unclassified [Oryza sativa Japonica Group]
Marker70841	Sspon.04G0013740-3C
Marker70841					c58627.graph_c0_seq1	--	--	--	TPA: putative leucine-rich repeat receptor-like protein kinase family protein, partial [Zea mays]
Marker71843	Sspon.01G0011930-2B
Marker71975	Sspon.05G0019460-3C
Marker73518					c69128.graph_c0_seq5	Molecular Function: protein serine/threonine kinase activity (GO:0004674);; Molecular Function: protein tyrosine kinase activity (GO:0004713);; Molecular Function: ATP binding (GO:0005524);; Biological Process: protein phosphorylation (GO:0006468);; Cellular Component: integral component of membrane (GO:0016021);; Cellular Component: cytoplasmic membrane-bounded vesicle (GO:0016023);;	--	Protein tyrosine kinase;; Protein kinase domain;; Leucine Rich Repeat;; Leucine Rich repeats (2 copies);; Leucine rich repeat;; Leucine rich repeat;; Leucine Rich repeats (2 copies);; Leucine Rich Repeat	hypothetical protein SORBIDRAFT_05g024520 [Sorghum bicolor]
Marker73544					c55165.graph_c0_seq2
Marker74090	Sspon.03G0022800-1A
Marker74090					c84225.graph_c0_seq30	Molecular Function: 6-phosphofructokinase activity (GO:0003872);; Molecular Function: ATP binding (GO:0005524);; Cellular Component: plasma membrane (GO:0005886);; Cellular Component: 6-phosphofructokinase complex (GO:0005945);; Biological Process: fructose 6-phosphate metabolic process (GO:0006002);; Biological Process: glycolytic process (GO:0006096);; Biological Process: phosphorylation (GO:00…	K00850|0|sbi:SORBI_03g003140|SORBIDRAFT_03g003140, Sb03g003140; hypothetical protein; K00850 6-phosphofructokinase 1 [EC:2.7.1.11] (A)	Phosphofructokinase;; Phosphofructokinase	hypothetical protein SORBIDRAFT_03g003140 [Sorghum bicolor]
Marker74227	Sspon.08G0003710-1P
Marker74571					c136285.graph_c0_seq1
Marker76329	Sspon.03G0008790-3D
Marker78238					c69291.graph_c0_seq2
Marker81852	Sspon.04G0017010-1P
Marker81852					c78891.graph_c2_seq10	--	--	--	PREDICTED: uncharacterized protein LOC103706602 [Phoenix dactylifera]
Marker85451	Sspon.02G0011110-4D
Marker85451					c80698.graph_c1_seq76	--	--	Pumilio-family RNA binding repeat	hypothetical protein SORBIDRAFT_01g044260 [Sorghum bicolor]
Marker87780	Sspon.01G0052540-1C
Marker92987					c83514.graph_c0_seq2	--	--	--	putative GATA transcription factor family protein [Zea mays]
Marker95327	Sspon.03G0030230-2C
Marker95327					c93154.graph_c1_seq1
Marker96941	Sspon.06G0006530-4D
Marker96941					c80195.graph_c0_seq10

## Sheet: S10
Table S10 Information of KASP markers in line with genotypes
Assay ID	AlleleX	AlleleY	Primer Seq Allele X	Primer Seq Allele Y	Primer Seq common
A014643	A	C	GACCCGTCACAAACCCAACCTT	ACCCGTCACAAACCCAACCTG	GGATGAGGATGGTGAACGAGAAGAT
A014652	T	C	CATCTCGGATGTGAGGGAAGCA	ATCTCGGATGTGAGGGAAGCG	GTTGCTGGCTCTAGAGACAGGTAT
A014653	A	G	CAATCATACATGATTGTTGTCCCGT	AATCATACATGATTGTTGTCCCGC	ATACTTAGGTGAGTGCCCATGCGTT
A014657	A	C	ATCCACATCTCAGTCAGCCAGT	CCACATCTCAGTCAGCCAGG	TCCCTACAGGCCTACACCTTTGTTT
A014659	A	G	CAGGGTGTTTGGTATGTGGAAT	AACAGGGTGTTTGGTATGTGGAAC	GAGGTGTTGATGGATCAACTCATTCTATT
A014663	C	A	CACCAGTAGAAAGAAACCTGGG	GCACCAGTAGAAAGAAACCTGGT	CGAAGGCGAACGGATTAGGGTATT
A014665	A	C	AATAATTATTAGGGCCATTAACTTCTGTT	TAATTATTAGGGCCATTAACTTCTGTG	GGAGGACAAGCATCGGCCATTAATT
A014666	A	C	ATCGTCGTCGCAGGTCAAGTT	TCGTCGTCGCAGGTCAAGTG	GCAATGCCTAGACACACGATGAGTT
A014668	T	C	GTGGCAGGGAACATAATGTTTCCA	GGCAGGGAACATAATGTTTCCG	GTTGGCACAGGACATTAGTTGAGCTT
A014669	A	G	GTTGGTGGCATACTGTTCTAAATAGT	TTGGTGGCATACTGTTCTAAATAGC	GCCCATGCAACAATTTGGTGCCTTT
A014672	A	G	GCAGAAAATCTCAAATTTGGTTCGTAT	CAGAAAATCTCAAATTTGGTTCGTAC	TTCGGATCTCGCCCAGTTACAACAT
A014679	T	C	TTCCACGGTCGTCCACGCA	CCACGGTCGTCCACGCG	CGAATGAGGGGCTAGGTTTCTCTTT
A014680	T	G	GCAACAGAGTAGTGAAAGTTGGTA	GCAACAGAGTAGTGAAAGTTGGTC	GTATATGGTATCTGCATCTCCGTACATTT
A014684	A	G	CAGAAGAAATCATAGCTAACCCACAT	AGAAGAAATCATAGCTAACCCACAC	CAACCCATCAAACTCACCCCACAAA
A014692	A	T	CGATATGCCAACCTTGTCGGCT	CGATATGCCAACCTTGTCGGCA	CATGCTCATCAGCTGGACAAATAAACATA
A014694	G	A	CCTCGAGAGCCAAGGTGG	AGCCTCGAGAGCCAAGGTGA	GGAGAACTCGCTTAAAGTGACGGAT
A014695	G	A	CGATATTATAGTTATAGATCCGGCC	GCGATATTATAGTTATAGATCCGGCT	ACAAGAGAGATAGAGTGGGTGCGAT
A014696	T	C	AAAATATGTCGCGACTTTTAGAGGTGAA	ATATGTCGCGACTTTTAGAGGTGAG	AAAGGCTCGCCTCATAATCGATTTTCAAA
A014698	G	A	GGGGTAGGAAGTGTTGTGTGG	AGGGGTAGGAAGTGTTGTGTGA	TGTCTACGACTCAAATTTGTGACCTTCAA
A014700	A	G	CAAGCATAAATTAATTTTCTTAACCCTGAAAT	AAGCATAAATTAATTTTCTTAACCCTGAAAC	GAAGGAATATACTGACCCTTGAGATGAAA
A014704	A	G	GTTTTTGACTACCTTCTGGAAGTGT	TTTTTGACTACCTTCTGGAAGTGC	GCATGAGTTCACCCTTTCCTGGTAT
A014708	T	C	AATCATACGTACAGAATTCAAAATCAAA	AAAATCATACGTACAGAATTCAAAATCAAG	GGTGCAGTCTGCAAGAATCCACAAA
A014713	G	C	CCGTCCCCAACAACGTCTC	CCGTCCCCAACAACGTCTG	GAGTGCCTCGCCATGGGGAAAT
A014717	C	G	CAGGGAAAGCTCAGCGAAGAG	CAGGGAAAGCTCAGCGAAGAC	CAACTGAGCTCATTCACATGGGCAT
